# Supplementary material for: Bis{1-[(benzo­yloxy)meth­yl]-1H-1,2,3-benzotriazole-κN 3}(nitrato-κ2 O,O′)­silver(I)
Source: Acta Crystallogr Sect E Struct Rep Online. 2012 Mar 3;68(Pt 4):m369. doi: 10.1107/S1600536812006368 (PMC3343790; doi:10.1107/S1600536812006368)
Supplement: Supplementary file 1 [file e-68-0m369-sup1.cif]

##############################################################################
#                                                                            #
# This CIF contains the data in a paper accepted for publication in          #
# Acta Crystallographica Section E. It conforms to the requirements of       #
# Notes for Authors for Acta Crystallographica Section E, and has been       #
# peer reviewed under the auspices of the IUCr Commission on Journals.       #
#                                                                            #
# Full details of the Crystallographic Information File format               #
# are given in the paper "The Crystallographic Information File (CIF):       #
# a New Standard Archive File for Crystallography" by S. R. Hall, F. H.      #
# Allen and I. D. Brown [Acta Cryst. (1991), A47, 655-685].                  #
#                                                                            #
# The current version of the core CIF dictionary is obtainable from          #
# ftp://ftp.iucr.org/pub/cif_core.dic.                                       #
#                                                                            #
# Software is freely available for graphical display of the structure(s)     #
# in this CIF. For information consult the CIF software page                 #
# http://www.iucr.org/resources/cif/software.                                #
#                                                                            #
# This file may be used for bona fide research purposes within the           #
# scientific community so long as proper attribution is given to the journal # 
# article from which it was obtained.                                        #
#                                                                            #
##############################################################################
data_global
_audit_creation_method     'SHELXL-97'
_journal_date_recd_electronic     2011-12-02
_journal_date_accepted     2012-02-13
_journal_name_full     'Acta Crystallographica, Section E'
_journal_year     2012
_journal_volume     68
_journal_issue      4
_journal_page_first     m369
_journal_page_last     m369
_journal_paper_category     QM
_journal_paper_doi     10.1107/S1600536812006368
_journal_coeditor_code     VN2026
_publ_contact_author_name     'Sen Xu'
_publ_contact_author_address
;
Department of Applied Chemistry, School of Materials
Science and Engineering, Nanjing University of
Aeronautics and Astronautics,
Nanjing, Jiangsu Province 210016,
People's Republic of China
;
_publ_contact_author_email     'xusennuaa@163.com'
_publ_contact_author_fax     '086-025-52112626'
_publ_contact_author_phone     '086-025-52113876'
_publ_section_title
;\
Bis{1-[(benzoyloxy)methyl]-1<i>H</i>-1,2,3-benzotriazole-\k<i>N</i>^3^}\
(nitrato-\k^2^<i>O</i>,<i>O</i>')silver(I)
;
loop_
    _publ_author_name
    _publ_author_footnote
    _publ_author_address
    'Sen Xu' .
;
Department of Applied Chemistry,
School of Materials Science and Engineering,
Nanjing University of Aeronautics and Astronautics,
Nanjing, Jiangsu Province 210016,
People's Republic of China
;
    'Yingzhong Shen' .
;
Department of Applied Chemistry,
School of Materials Science and Engineering,
Nanjing University of Aeronautics and Astronautics,
Nanjing, Jiangsu Province 210016,
People's Republic of China
;
data_I
_chemical_name_systematic
;
Bis{1-[(benzoyloxy)methyl]-1<i>H</i>-1,2,3-triazole-
\k<i>N</i>^3^}(nitrato-\k^2^<i>O</i>,<i>O</i>')silver(I)
;
_chemical_name_common     ?
_chemical_formula_moiety     'C28 H22 Ag N7 O7'
_chemical_formula_sum     'C28 H22 Ag N7 O7'
_chemical_formula_iupac     '[Ag (N O3) (C14 H11 N3 O2)2]'
_chemical_formula_weight     676.40
_chemical_melting_point     ?
_symmetry_cell_setting     triclinic
_symmetry_space_group_name_H-M     'P -1'
_symmetry_space_group_name_Hall     '-P 1'
loop_
    _symmetry_equiv_pos_as_xyz
    'x, y, z'
    '-x, -y, -z'
_cell_length_a     9.8815(5)
_cell_length_b     10.6695(5)
_cell_length_c     15.0158(7)
_cell_angle_alpha     70.405(2)
_cell_angle_beta     73.323(2)
_cell_angle_gamma     74.974(2)
_cell_volume     1405.21(12)
_cell_formula_units_Z     2
_cell_measurement_reflns_used     9998
_cell_measurement_theta_min     2.72
_cell_measurement_theta_max     27.70
_cell_measurement_temperature     296(2)
_exptl_crystal_description     block
_exptl_crystal_colour     colourless
_exptl_crystal_size_max     0.20
_exptl_crystal_size_mid     0.18
_exptl_crystal_size_min     0.17
_exptl_crystal_density_diffrn     1.599
_exptl_crystal_density_meas     ?
_exptl_crystal_density_method     'not measured'
_exptl_crystal_F_000     684
_exptl_absorpt_coefficient_mu     0.777
_exptl_absorpt_correction_type     multi-scan
_exptl_absorpt_process_details     '(<i>SABADS</i>; Sheldrick, 1996)'
_exptl_absorpt_correction_T_min     0.8601
_exptl_absorpt_correction_T_max     0.8792
_exptl_special_details     ?
_diffrn_ambient_temperature     296(2)
_diffrn_radiation_type     MoK\a
_diffrn_radiation_wavelength     0.71073
_diffrn_radiation_source     'fine-focus sealed tube'
_diffrn_radiation_monochromator     graphite
_diffrn_measurement_device_type     'Bruker SMART CCD area-detector'
_diffrn_measurement_method     '\f and \w scans'
_diffrn_detector_area_resol_mean     ?
_diffrn_reflns_number     19832
_diffrn_reflns_av_R_equivalents     0.0309
_diffrn_reflns_av_sigmaI/netI     0.0284
_diffrn_reflns_theta_min     2.06
_diffrn_reflns_theta_max     25.00
_diffrn_reflns_theta_full     25.00
_diffrn_measured_fraction_theta_max     0.999
_diffrn_measured_fraction_theta_full     0.999
_diffrn_reflns_limit_h_min     -11
_diffrn_reflns_limit_h_max     11
_diffrn_reflns_limit_k_min     -12
_diffrn_reflns_limit_k_max     12
_diffrn_reflns_limit_l_min     -17
_diffrn_reflns_limit_l_max     17
_diffrn_standards_number     ?
_diffrn_standards_interval_count     ?
_diffrn_standards_interval_time     ?
_diffrn_standards_decay_%     ?
_refine_special_details
;
Refinement of <i>F</i>^2^ against ALL reflections. The weighted <i>R</i>-factor
<i>wR</i> and goodness of fit <i>S</i> are based on <i>F</i>^2^, conventional
<i>R</i>-factors <i>R</i> are based on <i>F</i>, with <i>F</i> set to zero for
negative <i>F</i>^2^. The threshold expression of <i>F</i>^2^ >
\s(<i>F</i>^2^) is used only for calculating <i>R</i>-factors(gt) <i>etc</i>.
and is not relevant to the choice of reflections for refinement.
<i>R</i>-factors based on <i>F</i>^2^ are statistically about twice as large
as those based on <i>F</i>, and <i>R</i>- factors based on ALL data will be
even larger.
;
_reflns_number_total     4947
_reflns_number_gt     4563
_reflns_threshold_expression     I>2sigma(I)
_refine_ls_structure_factor_coef     Fsqd
_refine_ls_matrix_type     full
_refine_ls_R_factor_all     0.0356
_refine_ls_R_factor_gt     0.0318
_refine_ls_wR_factor_gt     0.0651
_refine_ls_wR_factor_ref     0.0667
_refine_ls_goodness_of_fit_ref     1.133
_refine_ls_restrained_S_all     1.138
_refine_ls_number_reflns     4947
_refine_ls_number_parameters     404
_refine_ls_number_restraints     1
_refine_ls_hydrogen_treatment     mixed
_refine_ls_weighting_scheme     calc
_refine_ls_weighting_details
         'calc w=1/[\s^2^(Fo^2^)+(0.0116P)^2^+0.9774P] where P=(Fo^2^+2Fc^2^)/3'
_atom_sites_solution_hydrogens     geom
_atom_sites_solution_primary     direct
_atom_sites_solution_secondary     difmap
_refine_ls_shift/su_max     0.001
_refine_ls_shift/su_mean     0.000
_refine_diff_density_max     0.306
_refine_diff_density_min     -0.456
_refine_ls_extinction_method     none
_refine_ls_extinction_coef     ?
loop_
    _atom_type_symbol
    _atom_type_description
    _atom_type_scat_dispersion_real
    _atom_type_scat_dispersion_imag
    _atom_type_scat_source
    'C' 'C' 0.0033 0.0016
                         'International Tables Vol C Tables 4.2.6.8 and 6.1.1.4'
    'H' 'H' 0.0000 0.0000
                         'International Tables Vol C Tables 4.2.6.8 and 6.1.1.4'
    'O' 'O' 0.0106 0.0060
                         'International Tables Vol C Tables 4.2.6.8 and 6.1.1.4'
    'N' 'N' 0.0061 0.0033
                         'International Tables Vol C Tables 4.2.6.8 and 6.1.1.4'
    'Ag' 'Ag' -0.8971 1.1015
                         'International Tables Vol C Tables 4.2.6.8 and 6.1.1.4'
_computing_data_collection     '<i>SMART</i> (Bruker, 2007)'
_computing_cell_refinement     '<i>SAINT</i> (Bruker, 2007)'
_computing_data_reduction     '<i>SAINT</i> (Bruker, 2007)'
_computing_structure_solution     '<i>SHELXS97</i> (Sheldrick, 2008)'
_computing_structure_refinement     '<i>SHELXL97</i> (Sheldrick, 2008)'
_computing_molecular_graphics     '<i>DIAMOND</i> (Brandenburg, 1999)'
_computing_publication_material     '<i>SHELXTL</i> (Sheldrick, 2008)'
loop_
    _atom_site_type_symbol
    _atom_site_label
    _atom_site_fract_x
    _atom_site_fract_y
    _atom_site_fract_z
    _atom_site_U_iso_or_equiv
    _atom_site_adp_type
    _atom_site_calc_flag
    _atom_site_refinement_flags
    _atom_site_occupancy
    _atom_site_symmetry_multiplicity
    _atom_site_disorder_assembly
    _atom_site_disorder_group
    Ag Ag1 0.03724(2) 0.57849(2) 0.088297(16) 0.05262(8) Uani d U 1 1 . .
    C C1 -0.0863(3) 0.3081(2) 0.23322(18) 0.0368(5) Uani d . 1 1 . .
    C C2 -0.1554(3) 0.3546(3) 0.3143(2) 0.0483(7) Uani d . 1 1 . .
    H H2 -0.1642 0.4442 0.3128 0.058 Uiso calc R 1 1 . .
    C C3 -0.2095(3) 0.2608(3) 0.3964(2) 0.0568(8) Uani d . 1 1 . .
    H H3 -0.2560 0.2877 0.4522 0.068 Uiso calc R 1 1 . .
    C C4 -0.1969(3) 0.1258(3) 0.3991(2) 0.0580(8) Uani d . 1 1 . .
    H H4 -0.2344 0.0658 0.4568 0.070 Uiso calc R 1 1 . .
    C C5 -0.1318(3) 0.0794(3) 0.32016(19) 0.0498(7) Uani d . 1 1 . .
    H H5 -0.1249 -0.0100 0.3220 0.060 Uiso calc R 1 1 . .
    C C6 -0.0759(3) 0.1743(2) 0.23637(18) 0.0366(5) Uani d . 1 1 . .
    C C7 0.0367(3) 0.0503(3) 0.1079(2) 0.0426(6) Uani d . 1 1 . .
    C C8 0.2437(3) -0.0951(2) 0.16086(19) 0.0395(6) Uani d . 1 1 . .
    C C9 0.2897(3) -0.2079(3) 0.24241(19) 0.0421(6) Uani d . 1 1 . .
    C C10 0.4303(3) -0.2301(3) 0.2521(2) 0.0560(8) Uani d . 1 1 . .
    H H10 0.4928 -0.1740 0.2085 0.067 Uiso calc R 1 1 . .
    C C11 0.4774(4) -0.3351(3) 0.3264(3) 0.0682(9) Uani d . 1 1 . .
    H H11 0.5709 -0.3485 0.3336 0.082 Uiso calc R 1 1 . .
    C C12 0.3867(4) -0.4196(3) 0.3893(2) 0.0690(10) Uani d . 1 1 . .
    H H12 0.4191 -0.4911 0.4387 0.083 Uiso calc R 1 1 . .
    C C13 0.2474(4) -0.3988(3) 0.3796(2) 0.0666(9) Uani d . 1 1 . .
    H H13 0.1865 -0.4570 0.4224 0.080 Uiso calc R 1 1 . .
    C C14 0.1973(3) -0.2923(3) 0.3070(2) 0.0544(7) Uani d . 1 1 . .
    H H14 0.1027 -0.2776 0.3015 0.065 Uiso calc R 1 1 . .
    C C15 0.3679(3) 0.6112(2) 0.06858(18) 0.0373(6) Uani d . 1 1 . .
    C C16 0.4652(3) 0.6949(2) 0.01166(17) 0.0351(5) Uani d . 1 1 . .
    C C17 0.6031(3) 0.6754(3) 0.0275(2) 0.0469(7) Uani d . 1 1 . .
    H H17 0.6678 0.7326 -0.0104 0.056 Uiso calc R 1 1 . .
    C C18 0.6355(3) 0.5662(3) 0.1026(2) 0.0567(8) Uani d . 1 1 . .
    H H18 0.7259 0.5482 0.1161 0.068 Uiso calc R 1 1 . .
    C C19 0.5382(4) 0.4799(3) 0.1604(2) 0.0557(8) Uani d . 1 1 . .
    H H19 0.5666 0.4066 0.2103 0.067 Uiso calc R 1 1 . .
    C C20 0.4033(3) 0.5004(3) 0.1457(2) 0.0483(7) Uani d . 1 1 . .
    H H20 0.3384 0.4440 0.1848 0.058 Uiso calc R 1 1 . .
    C C21 0.4355(3) 0.9080(3) -0.1274(2) 0.0441(6) Uani d . 1 1 . .
    C C22 0.6299(3) 0.8467(3) -0.2501(2) 0.0446(6) Uani d . 1 1 . .
    C C23 0.6691(3) 0.8206(3) -0.34636(19) 0.0462(7) Uani d . 1 1 . .
    C C24 0.5683(4) 0.8326(3) -0.3974(2) 0.0638(9) Uani d . 1 1 . .
    H H24 0.4712 0.8594 -0.3725 0.077 Uiso calc R 1 1 . .
    C C25 0.6129(5) 0.8043(4) -0.4860(3) 0.0789(11) Uani d . 1 1 . .
    H H25 0.5456 0.8125 -0.5210 0.095 Uiso calc R 1 1 . .
    C C26 0.7561(5) 0.7642(4) -0.5223(2) 0.0769(11) Uani d . 1 1 . .
    H H26 0.7854 0.7444 -0.5815 0.092 Uiso calc R 1 1 . .
    C C27 0.8553(5) 0.7534(4) -0.4723(3) 0.0802(11) Uani d . 1 1 . .
    H H27 0.9523 0.7267 -0.4974 0.096 Uiso calc R 1 1 . .
    C C28 0.8126(4) 0.7820(4) -0.3842(2) 0.0660(9) Uani d . 1 1 . .
    H H28 0.8808 0.7752 -0.3504 0.079 Uiso calc R 1 1 . .
    H H1A 0.356(3) 0.977(3) -0.1326(17) 0.037(7) Uiso d . 1 1 . .
    H H2A 0.510(3) 0.935(3) -0.1106(19) 0.047(8) Uiso d . 1 1 . .
    H H3A -0.054(3) 0.029(3) 0.1051(18) 0.041(7) Uiso d . 1 1 . .
    H H4A 0.102(3) 0.072(3) 0.048(2) 0.045(8) Uiso d . 1 1 . .
    N N1 0.3925(2) 0.7905(2) -0.05326(14) 0.0363(5) Uani d . 1 1 . .
    N N2 0.2574(2) 0.7682(2) -0.03701(16) 0.0408(5) Uani d . 1 1 . .
    N N3 0.2419(2) 0.6601(2) 0.03592(15) 0.0413(5) Uani d . 1 1 . .
    N N4 -0.0186(2) 0.3735(2) 0.14134(15) 0.0385(5) Uani d . 1 1 . .
    N N5 0.0324(2) 0.2868(2) 0.09009(14) 0.0374(5) Uani d . 1 1 . .
    N N6 -0.0017(2) 0.1661(2) 0.14623(14) 0.0357(5) Uani d . 1 1 . .
    N N7 -0.1525(3) 0.7667(2) 0.20292(16) 0.0459(5) Uani d . 1 1 . .
    O O1 -0.0939(3) 0.6566(2) 0.24968(17) 0.0739(7) Uani d . 1 1 . .
    O O2 -0.1332(3) 0.7897(2) 0.11432(15) 0.0781(7) Uani d U 1 1 . .
    O O3 -0.2257(3) 0.8530(2) 0.24265(16) 0.0714(7) Uani d . 1 1 . .
    O O4 0.3217(2) -0.0385(2) 0.08958(14) 0.0524(5) Uani d . 1 1 . .
    O O5 0.7136(2) 0.8368(3) -0.20369(16) 0.0681(6) Uani d . 1 1 . .
    O O6 0.09795(19) -0.06300(17) 0.17626(13) 0.0451(4) Uani d . 1 1 . .
    O O7 0.48595(19) 0.8807(2) -0.21973(13) 0.0483(5) Uani d . 1 1 . .
loop_
    _atom_site_aniso_label
    _atom_site_aniso_U_11
    _atom_site_aniso_U_22
    _atom_site_aniso_U_33
    _atom_site_aniso_U_12
    _atom_site_aniso_U_13
    _atom_site_aniso_U_23
    Ag1 0.05344(14) 0.04608(14) 0.05684(15) -0.02381(11) 0.00015(10)
                                                                    -0.01177(10)
    C1 0.0334(13) 0.0346(13) 0.0404(13) -0.0081(11) -0.0092(11) -0.0056(11)
    C2 0.0501(16) 0.0422(15) 0.0543(17) -0.0074(13) -0.0074(13) -0.0199(13)
    C3 0.0606(19) 0.062(2) 0.0452(16) -0.0159(16) 0.0030(14) -0.0198(15)
    C4 0.068(2) 0.0533(18) 0.0432(16) -0.0226(16) 0.0033(14) -0.0060(14)
    C5 0.0619(18) 0.0394(15) 0.0448(15) -0.0181(14) -0.0049(14) -0.0067(12)
    C6 0.0354(13) 0.0365(14) 0.0379(13) -0.0088(11) -0.0095(11) -0.0075(11)
    C7 0.0488(17) 0.0329(14) 0.0429(15) -0.0027(12) -0.0124(13) -0.0083(12)
    C8 0.0449(15) 0.0325(13) 0.0442(15) -0.0059(12) -0.0091(12) -0.0161(11)
    C9 0.0491(16) 0.0340(14) 0.0447(15) -0.0022(12) -0.0129(12) -0.0147(11)
    C10 0.0554(18) 0.0443(17) 0.070(2) -0.0069(14) -0.0224(16) -0.0125(15)
    C11 0.068(2) 0.057(2) 0.084(2) 0.0001(17) -0.0385(19) -0.0165(18)
    C12 0.090(3) 0.053(2) 0.059(2) 0.0075(19) -0.0331(19) -0.0116(16)
    C13 0.079(2) 0.0532(19) 0.0505(18) -0.0085(17) -0.0120(17) 0.0020(15)
    C14 0.0580(18) 0.0485(17) 0.0489(16) -0.0069(14) -0.0115(14) -0.0061(14)
    C15 0.0380(14) 0.0325(13) 0.0404(14) -0.0050(11) -0.0066(11) -0.0117(11)
    C16 0.0364(13) 0.0337(13) 0.0341(13) -0.0031(11) -0.0072(10) -0.0111(10)
    C17 0.0364(14) 0.0519(17) 0.0514(16) -0.0054(12) -0.0105(12) -0.0146(13)
    C18 0.0496(17) 0.0618(19) 0.0608(19) -0.0003(15) -0.0267(15) -0.0150(16)
    C19 0.070(2) 0.0445(17) 0.0494(17) 0.0031(15) -0.0252(15) -0.0085(14)
    C20 0.0600(18) 0.0347(14) 0.0448(15) -0.0086(13) -0.0081(13) -0.0069(12)
    C21 0.0386(15) 0.0361(15) 0.0483(16) -0.0064(13) -0.0051(13) -0.0043(12)
    C22 0.0413(15) 0.0431(15) 0.0450(15) -0.0094(12) -0.0100(13) -0.0051(12)
    C23 0.0511(17) 0.0435(15) 0.0378(14) -0.0125(13) -0.0101(12) -0.0003(12)
    C24 0.065(2) 0.076(2) 0.0505(18) -0.0199(18) -0.0161(16) -0.0107(16)
    C25 0.104(3) 0.089(3) 0.054(2) -0.032(2) -0.029(2) -0.0114(19)
    C26 0.122(4) 0.064(2) 0.0398(17) -0.028(2) -0.006(2) -0.0104(16)
    C27 0.087(3) 0.087(3) 0.053(2) -0.010(2) 0.003(2) -0.0227(19)
    C28 0.058(2) 0.081(2) 0.0524(18) -0.0049(18) -0.0115(16) -0.0174(17)
    N1 0.0310(11) 0.0339(11) 0.0402(11) -0.0085(9) -0.0055(9) -0.0058(9)
    N2 0.0325(11) 0.0382(12) 0.0486(13) -0.0078(9) -0.0095(10) -0.0070(10)
    N3 0.0381(12) 0.0376(12) 0.0467(12) -0.0120(10) -0.0071(10) -0.0079(10)
    N4 0.0384(12) 0.0321(11) 0.0425(12) -0.0091(9) -0.0098(9) -0.0046(9)
    N5 0.0387(12) 0.0328(11) 0.0380(11) -0.0083(9) -0.0102(9) -0.0038(9)
    N6 0.0391(11) 0.0308(11) 0.0355(11) -0.0080(9) -0.0105(9) -0.0040(9)
    N7 0.0522(14) 0.0410(13) 0.0445(13) -0.0126(11) -0.0101(11) -0.0095(11)
    O1 0.0951(18) 0.0394(12) 0.0766(15) -0.0012(12) -0.0284(14) -0.0034(11)
    O2 0.107(2) 0.0733(14) 0.0446(12) 0.0052(11) -0.0174(13) -0.0211(11)
    O3 0.0898(17) 0.0583(14) 0.0629(14) 0.0131(12) -0.0205(12) -0.0298(12)
    O4 0.0490(11) 0.0503(12) 0.0503(11) -0.0117(9) -0.0046(9) -0.0078(9)
    O5 0.0436(12) 0.1073(19) 0.0633(13) -0.0018(12) -0.0169(11) -0.0413(13)
    O6 0.0439(11) 0.0348(10) 0.0467(10) -0.0026(8) -0.0100(8) -0.0023(8)
    O7 0.0395(10) 0.0584(12) 0.0406(10) -0.0123(9) -0.0082(8) -0.0037(9)
_geom_special_details
;
All e.s.d.'s (except the e.s.d. in the dihedral angle between two l.s. planes)
are estimated using the full covariance matrix. The cell e.s.d.'s are taken
into account individually in the estimation of e.s.d.'s in distances, angles
and torsion angles; correlations between e.s.d.'s in cell parameters are only
used when they are defined by crystal symmetry. An approximate (isotropic)
treatment of cell e.s.d.'s is used for estimating e.s.d.'s involving l.s.
planes.
;
loop_
    _geom_bond_atom_site_label_1
    _geom_bond_atom_site_label_2
    _geom_bond_site_symmetry_2
    _geom_bond_distance
    _geom_bond_publ_flag
    Ag1 N3 . 2.238(2) yes
    Ag1 N4 . 2.219(2) yes
    Ag1 O1 . 2.690(2) yes
    Ag1 O2 . 2.513(2) yes
    C1 N4 . 1.380(3) ?
    C1 C6 . 1.391(3) ?
    C1 C2 . 1.395(4) ?
    C2 C3 . 1.371(4) ?
    C2 H2 . 0.9300 ?
    C3 C4 . 1.402(4) ?
    C3 H3 . 0.9300 ?
    C4 C5 . 1.362(4) ?
    C4 H4 . 0.9300 ?
    C5 C6 . 1.396(3) ?
    C5 H5 . 0.9300 ?
    C6 N6 . 1.361(3) ?
    C7 O6 . 1.423(3) ?
    C7 N6 . 1.452(3) ?
    C7 H3A . 1.00(3) ?
    C7 H4A . 0.94(3) ?
    C8 O4 . 1.200(3) ?
    C8 O6 . 1.361(3) ?
    C8 C9 . 1.484(4) ?
    C9 C14 . 1.385(4) ?
    C9 C10 . 1.388(4) ?
    C10 C11 . 1.381(4) ?
    C10 H10 . 0.9300 ?
    C11 C12 . 1.367(5) ?
    C11 H11 . 0.9300 ?
    C12 C13 . 1.379(5) ?
    C12 H12 . 0.9300 ?
    C13 C14 . 1.383(4) ?
    C13 H13 . 0.9300 ?
    C14 H14 . 0.9300 ?
    C15 N3 . 1.381(3) ?
    C15 C16 . 1.384(3) ?
    C15 C20 . 1.400(4) ?
    C16 N1 . 1.364(3) ?
    C16 C17 . 1.401(4) ?
    C17 C18 . 1.366(4) ?
    C17 H17 . 0.9300 ?
    C18 C19 . 1.403(4) ?
    C18 H18 . 0.9300 ?
    C19 C20 . 1.364(4) ?
    C19 H19 . 0.9300 ?
    C20 H20 . 0.9300 ?
    C21 O7 . 1.433(3) ?
    C21 N1 . 1.435(3) ?
    C21 H1A . 0.93(3) ?
    C21 H2A . 0.98(3) ?
    C22 O5 . 1.191(3) ?
    C22 O7 . 1.354(3) ?
    C22 C23 . 1.486(4) ?
    C23 C28 . 1.377(4) ?
    C23 C24 . 1.379(4) ?
    C24 C25 . 1.386(5) ?
    C24 H24 . 0.9300 ?
    C25 C26 . 1.372(5) ?
    C25 H25 . 0.9300 ?
    C26 C27 . 1.359(5) ?
    C26 H26 . 0.9300 ?
    C27 C28 . 1.379(5) ?
    C27 H27 . 0.9300 ?
    C28 H28 . 0.9300 ?
    N1 N2 . 1.355(3) ?
    N2 N3 . 1.304(3) ?
    N4 N5 . 1.310(3) ?
    N5 N6 . 1.348(3) ?
    N7 O3 . 1.226(3) ?
    N7 O2 . 1.235(3) ?
    N7 O1 . 1.239(3) ?
loop_
    _geom_angle_atom_site_label_1
    _geom_angle_atom_site_label_2
    _geom_angle_atom_site_label_3
    _geom_angle_site_symmetry_1
    _geom_angle_site_symmetry_3
    _geom_angle
    _geom_angle_publ_flag
    N4 Ag1 N3 . . 135.16(8) ?
    N4 Ag1 O2 . . 124.85(8) ?
    N3 Ag1 O2 . . 98.41(8) ?
    N3 Ag1 O1 . . 104.13(8) ?
    N4 Ag1 O1 . . 97.67(7) ?
    O1 Ag1 O2 . . 48.14(7) ?
    N4 C1 C6 . . 107.6(2) ?
    N4 C1 C2 . . 131.2(2) ?
    C6 C1 C2 . . 121.1(2) ?
    C3 C2 C1 . . 116.3(3) ?
    C3 C2 H2 . . 121.9 ?
    C1 C2 H2 . . 121.9 ?
    C2 C3 C4 . . 122.1(3) ?
    C2 C3 H3 . . 119.0 ?
    C4 C3 H3 . . 119.0 ?
    C5 C4 C3 . . 122.3(3) ?
    C5 C4 H4 . . 118.8 ?
    C3 C4 H4 . . 118.8 ?
    C4 C5 C6 . . 115.9(3) ?
    C4 C5 H5 . . 122.0 ?
    C6 C5 H5 . . 122.0 ?
    N6 C6 C1 . . 104.6(2) ?
    N6 C6 C5 . . 133.1(2) ?
    C1 C6 C5 . . 122.3(2) ?
    O6 C7 N6 . . 108.1(2) ?
    O6 C7 H3A . . 106.2(15) ?
    N6 C7 H3A . . 107.7(15) ?
    O6 C7 H4A . . 111.9(16) ?
    N6 C7 H4A . . 108.1(17) ?
    H3A C7 H4A . . 115(2) ?
    O4 C8 O6 . . 123.1(2) ?
    O4 C8 C9 . . 126.0(2) ?
    O6 C8 C9 . . 111.0(2) ?
    C14 C9 C10 . . 119.8(3) ?
    C14 C9 C8 . . 121.7(3) ?
    C10 C9 C8 . . 118.5(3) ?
    C11 C10 C9 . . 120.2(3) ?
    C11 C10 H10 . . 119.9 ?
    C9 C10 H10 . . 119.9 ?
    C12 C11 C10 . . 120.1(3) ?
    C12 C11 H11 . . 120.0 ?
    C10 C11 H11 . . 120.0 ?
    C11 C12 C13 . . 120.1(3) ?
    C11 C12 H12 . . 120.0 ?
    C13 C12 H12 . . 120.0 ?
    C12 C13 C14 . . 120.7(3) ?
    C12 C13 H13 . . 119.7 ?
    C14 C13 H13 . . 119.7 ?
    C13 C14 C9 . . 119.2(3) ?
    C13 C14 H14 . . 120.4 ?
    C9 C14 H14 . . 120.4 ?
    N3 C15 C16 . . 108.2(2) ?
    N3 C15 C20 . . 130.6(2) ?
    C16 C15 C20 . . 121.2(2) ?
    N1 C16 C15 . . 104.3(2) ?
    N1 C16 C17 . . 133.0(2) ?
    C15 C16 C17 . . 122.7(2) ?
    C18 C17 C16 . . 115.0(3) ?
    C18 C17 H17 . . 122.5 ?
    C16 C17 H17 . . 122.5 ?
    C17 C18 C19 . . 122.9(3) ?
    C17 C18 H18 . . 118.6 ?
    C19 C18 H18 . . 118.6 ?
    C20 C19 C18 . . 122.0(3) ?
    C20 C19 H19 . . 119.0 ?
    C18 C19 H19 . . 119.0 ?
    C19 C20 C15 . . 116.3(3) ?
    C19 C20 H20 . . 121.9 ?
    C15 C20 H20 . . 121.9 ?
    O7 C21 N1 . . 110.4(2) ?
    O7 C21 H1A . . 106.5(15) ?
    N1 C21 H1A . . 109.1(15) ?
    O7 C21 H2A . . 110.9(16) ?
    N1 C21 H2A . . 109.2(16) ?
    H1A C21 H2A . . 111(2) ?
    O5 C22 O7 . . 123.4(3) ?
    O5 C22 C23 . . 124.7(3) ?
    O7 C22 C23 . . 111.9(2) ?
    C28 C23 C24 . . 119.8(3) ?
    C28 C23 C22 . . 117.5(3) ?
    C24 C23 C22 . . 122.7(3) ?
    C23 C24 C25 . . 119.4(3) ?
    C23 C24 H24 . . 120.3 ?
    C25 C24 H24 . . 120.3 ?
    C26 C25 C24 . . 120.1(4) ?
    C26 C25 H25 . . 119.9 ?
    C24 C25 H25 . . 119.9 ?
    C27 C26 C25 . . 120.3(3) ?
    C27 C26 H26 . . 119.8 ?
    C25 C26 H26 . . 119.8 ?
    C26 C27 C28 . . 120.1(4) ?
    C26 C27 H27 . . 119.9 ?
    C28 C27 H27 . . 119.9 ?
    C23 C28 C27 . . 120.2(3) ?
    C23 C28 H28 . . 119.9 ?
    C27 C28 H28 . . 119.9 ?
    N2 N1 C16 . . 110.71(19) ?
    N2 N1 C21 . . 119.2(2) ?
    C16 N1 C21 . . 129.9(2) ?
    N3 N2 N1 . . 107.9(2) ?
    N2 N3 C15 . . 109.0(2) ?
    N2 N3 Ag1 . . 121.42(16) ?
    C15 N3 Ag1 . . 129.61(16) ?
    N5 N4 C1 . . 108.88(19) ?
    N5 N4 Ag1 . . 121.83(15) ?
    C1 N4 Ag1 . . 128.42(17) ?
    N4 N5 N6 . . 108.24(19) ?
    N5 N6 C6 . . 110.6(2) ?
    N5 N6 C7 . . 120.9(2) ?
    C6 N6 C7 . . 128.4(2) ?
    O3 N7 O2 . . 120.0(2) ?
    O3 N7 O1 . . 121.2(2) ?
    O2 N7 O1 . . 118.7(3) ?
    N7 O2 Ag1 . . 100.98(17) ?
    C8 O6 C7 . . 117.8(2) ?
    C22 O7 C21 . . 116.8(2) ?
loop_
    _geom_torsion_atom_site_label_1
    _geom_torsion_atom_site_label_2
    _geom_torsion_atom_site_label_3
    _geom_torsion_atom_site_label_4
    _geom_torsion_site_symmetry_1
    _geom_torsion_site_symmetry_2
    _geom_torsion_site_symmetry_3
    _geom_torsion_site_symmetry_4
    _geom_torsion
    _geom_torsion_publ_flag
    N4 C1 C2 C3 . . . . -178.6(3) ?
    C6 C1 C2 C3 . . . . 1.0(4) ?
    C1 C2 C3 C4 . . . . -0.2(5) ?
    C2 C3 C4 C5 . . . . -0.8(5) ?
    C3 C4 C5 C6 . . . . 1.0(5) ?
    N4 C1 C6 N6 . . . . 0.3(3) ?
    C2 C1 C6 N6 . . . . -179.3(2) ?
    N4 C1 C6 C5 . . . . 178.9(2) ?
    C2 C1 C6 C5 . . . . -0.8(4) ?
    C4 C5 C6 N6 . . . . 177.9(3) ?
    C4 C5 C6 C1 . . . . -0.2(4) ?
    O4 C8 C9 C14 . . . . -161.0(3) ?
    O6 C8 C9 C14 . . . . 18.4(3) ?
    O4 C8 C9 C10 . . . . 17.5(4) ?
    O6 C8 C9 C10 . . . . -163.0(2) ?
    C14 C9 C10 C11 . . . . -0.6(4) ?
    C8 C9 C10 C11 . . . . -179.2(3) ?
    C9 C10 C11 C12 . . . . 1.5(5) ?
    C10 C11 C12 C13 . . . . -1.0(5) ?
    C11 C12 C13 C14 . . . . -0.4(5) ?
    C12 C13 C14 C9 . . . . 1.3(5) ?
    C10 C9 C14 C13 . . . . -0.8(4) ?
    C8 C9 C14 C13 . . . . 177.7(3) ?
    N3 C15 C16 N1 . . . . -0.3(3) ?
    C20 C15 C16 N1 . . . . -178.9(2) ?
    N3 C15 C16 C17 . . . . 178.2(2) ?
    C20 C15 C16 C17 . . . . -0.4(4) ?
    N1 C16 C17 C18 . . . . 178.9(3) ?
    C15 C16 C17 C18 . . . . 0.9(4) ?
    C16 C17 C18 C19 . . . . -0.4(4) ?
    C17 C18 C19 C20 . . . . -0.6(5) ?
    C18 C19 C20 C15 . . . . 1.1(4) ?
    N3 C15 C20 C19 . . . . -178.8(3) ?
    C16 C15 C20 C19 . . . . -0.6(4) ?
    O5 C22 C23 C28 . . . . 0.2(5) ?
    O7 C22 C23 C28 . . . . -178.6(3) ?
    O5 C22 C23 C24 . . . . 179.6(3) ?
    O7 C22 C23 C24 . . . . 0.9(4) ?
    C28 C23 C24 C25 . . . . 0.6(5) ?
    C22 C23 C24 C25 . . . . -178.9(3) ?
    C23 C24 C25 C26 . . . . 0.3(5) ?
    C24 C25 C26 C27 . . . . -0.7(6) ?
    C25 C26 C27 C28 . . . . 0.4(6) ?
    C24 C23 C28 C27 . . . . -1.0(5) ?
    C22 C23 C28 C27 . . . . 178.5(3) ?
    C26 C27 C28 C23 . . . . 0.5(6) ?
    C15 C16 N1 N2 . . . . 0.6(3) ?
    C17 C16 N1 N2 . . . . -177.7(3) ?
    C15 C16 N1 C21 . . . . 176.5(2) ?
    C17 C16 N1 C21 . . . . -1.8(5) ?
    O7 C21 N1 N2 . . . . -85.7(3) ?
    O7 C21 N1 C16 . . . . 98.7(3) ?
    C16 N1 N2 N3 . . . . -0.6(3) ?
    C21 N1 N2 N3 . . . . -177.1(2) ?
    N1 N2 N3 C15 . . . . 0.4(3) ?
    N1 N2 N3 Ag1 . . . . -178.42(15) ?
    C16 C15 N3 N2 . . . . -0.1(3) ?
    C20 C15 N3 N2 . . . . 178.3(3) ?
    C16 C15 N3 Ag1 . . . . 178.64(16) ?
    C20 C15 N3 Ag1 . . . . -2.9(4) ?
    N4 Ag1 N3 N2 . . . . 140.36(18) ?
    O2 Ag1 N3 N2 . . . . -54.18(19) ?
    O1 Ag1 N3 N2 . . . . -103.01(19) ?
    N4 Ag1 N3 C15 . . . . -38.2(3) ?
    O2 Ag1 N3 C15 . . . . 127.2(2) ?
    O1 Ag1 N3 C15 . . . . 78.4(2) ?
    C6 C1 N4 N5 . . . . -0.6(3) ?
    C2 C1 N4 N5 . . . . 179.0(3) ?
    C6 C1 N4 Ag1 . . . . -169.87(16) ?
    C2 C1 N4 Ag1 . . . . 9.7(4) ?
    N3 Ag1 N4 N5 . . . . -55.2(2) ?
    O2 Ag1 N4 N5 . . . . 142.44(17) ?
    O1 Ag1 N4 N5 . . . . -174.17(18) ?
    N3 Ag1 N4 C1 . . . . 112.9(2) ?
    O2 Ag1 N4 C1 . . . . -49.5(2) ?
    O1 Ag1 N4 C1 . . . . -6.1(2) ?
    C1 N4 N5 N6 . . . . 0.6(3) ?
    Ag1 N4 N5 N6 . . . . 170.76(14) ?
    N4 N5 N6 C6 . . . . -0.4(3) ?
    N4 N5 N6 C7 . . . . 177.9(2) ?
    C1 C6 N6 N5 . . . . 0.1(3) ?
    C5 C6 N6 N5 . . . . -178.3(3) ?
    C1 C6 N6 C7 . . . . -178.2(2) ?
    C5 C6 N6 C7 . . . . 3.5(5) ?
    O6 C7 N6 N5 . . . . 133.5(2) ?
    O6 C7 N6 C6 . . . . -48.4(3) ?
    O3 N7 O1 Ag1 . . . . -176.1(2) ?
    O2 N7 O1 Ag1 . . . . 2.3(3) ?
    N4 Ag1 O1 N7 . . . . -132.13(17) ?
    N3 Ag1 O1 N7 . . . . 87.37(17) ?
    O2 Ag1 O1 N7 . . . . -1.32(16) ?
    O3 N7 O2 Ag1 . . . . 175.9(2) ?
    O1 N7 O2 Ag1 . . . . -2.5(3) ?
    N4 Ag1 O2 N7 . . . . 67.4(2) ?
    N3 Ag1 O2 N7 . . . . -100.12(19) ?
    O1 Ag1 O2 N7 . . . . 1.35(16) ?
    O4 C8 O6 C7 . . . . -5.3(4) ?
    C9 C8 O6 C7 . . . . 175.3(2) ?
    N6 C7 O6 C8 . . . . -97.7(3) ?
    O5 C22 O7 C21 . . . . 1.2(4) ?
    C23 C22 O7 C21 . . . . 179.9(2) ?
    N1 C21 O7 C22 . . . . -97.4(3) ?
_iucr_refine_instructions_details
;
TITL NJHK2_0m in P-1
CELL  0.71073    9.8815   10.6695   15.0158    70.405    73.323    74.974
ZERR 2          0.0005    0.0005    0.0007     0.002     0.002     0.002
LATT 1
SFAC C  H  O  N  Ag
UNIT 56 44 14 14 2
OMIT  -2.00  50.00
delu 0.001 Ag1 o2
L.S. 20
ACTA
bond $h
BIND O1   Ag1
FMAP 2
PLAN 20
conf
htab
size 0.2 0.18 0.17
TEMP    23
WGHT    0.011600    0.977400
FVAR       0.51418
AG1   5    0.037239    0.578491    0.088297    11.00000    0.05344    0.04608 =
         0.05684   -0.01177    0.00015   -0.02381
C1    1   -0.086318    0.308138    0.233224    11.00000    0.03339    0.03459 =
         0.04044   -0.00562   -0.00915   -0.00814
C2    1   -0.155376    0.354599    0.314333    11.00000    0.05008    0.04223 =
         0.05429   -0.01988   -0.00735   -0.00745
AFIX  43
H2    2   -0.164186    0.444198    0.312758    11.00000   -1.20000
AFIX   0
C3    1   -0.209500    0.260849    0.396447    11.00000    0.06058    0.06152 =
         0.04524   -0.01982    0.00302   -0.01594
AFIX  43
H3    2   -0.256024    0.287687    0.452160    11.00000   -1.20000
AFIX   0
C4    1   -0.196949    0.125813    0.399107    11.00000    0.06813    0.05333 =
         0.04320   -0.00596    0.00331   -0.02264
AFIX  43
H4    2   -0.234443    0.065772    0.456809    11.00000   -1.20000
AFIX   0
C5    1   -0.131770    0.079417    0.320156    11.00000    0.06190    0.03942 =
         0.04475   -0.00672   -0.00488   -0.01809
AFIX  43
H5    2   -0.124916   -0.009960    0.321961    11.00000   -1.20000
AFIX   0
C6    1   -0.075890    0.174251    0.236366    11.00000    0.03537    0.03655 =
         0.03791   -0.00750   -0.00954   -0.00884
C7    1    0.036699    0.050333    0.107945    11.00000    0.04883    0.03289 =
         0.04289   -0.00826   -0.01241   -0.00272
C8    1    0.243722   -0.095145    0.160861    11.00000    0.04485    0.03253 =
         0.04423   -0.01615   -0.00914   -0.00587
C9    1    0.289745   -0.207903    0.242408    11.00000    0.04909    0.03396 =
         0.04474   -0.01472   -0.01286   -0.00225
C10   1    0.430257   -0.230084    0.252099    11.00000    0.05541    0.04427 =
         0.07003   -0.01253   -0.02239   -0.00694
AFIX  43
H10   2    0.492770   -0.174041    0.208459    11.00000   -1.20000
AFIX   0
C11   1    0.477403   -0.335136    0.326362    11.00000    0.06788    0.05748 =
         0.08408   -0.01649   -0.03854    0.00010
AFIX  43
H11   2    0.570916   -0.348468    0.333585    11.00000   -1.20000
AFIX   0
C12   1    0.386749   -0.419573    0.389284    11.00000    0.09016    0.05326 =
         0.05918   -0.01158   -0.03308    0.00751
AFIX  43
H12   2    0.419111   -0.491133    0.438671    11.00000   -1.20000
AFIX   0
C13   1    0.247408   -0.398796    0.379632    11.00000    0.07924    0.05324 =
         0.05051    0.00199   -0.01199   -0.00845
AFIX  43
H13   2    0.186475   -0.456974    0.422421    11.00000   -1.20000
AFIX   0
C14   1    0.197291   -0.292331    0.306974    11.00000    0.05796    0.04850 =
         0.04887   -0.00606   -0.01153   -0.00693
AFIX  43
H14   2    0.102655   -0.277608    0.301536    11.00000   -1.20000
AFIX   0
C15   1    0.367940    0.611157    0.068580    11.00000    0.03798    0.03250 =
         0.04041   -0.01171   -0.00665   -0.00495
C16   1    0.465176    0.694939    0.011656    11.00000    0.03639    0.03372 =
         0.03412   -0.01114   -0.00725   -0.00314
C17   1    0.603110    0.675433    0.027470    11.00000    0.03635    0.05194 =
         0.05142   -0.01455   -0.01052   -0.00536
AFIX  43
H17   2    0.667815    0.732593   -0.010380    11.00000   -1.20000
AFIX   0
C18   1    0.635465    0.566186    0.102635    11.00000    0.04956    0.06178 =
         0.06081   -0.01497   -0.02672   -0.00027
AFIX  43
H18   2    0.725905    0.548216    0.116077    11.00000   -1.20000
AFIX   0
C19   1    0.538204    0.479926    0.160431    11.00000    0.06953    0.04447 =
         0.04938   -0.00852   -0.02524    0.00306
AFIX  43
H19   2    0.566595    0.406569    0.210256    11.00000   -1.20000
AFIX   0
C20   1    0.403274    0.500432    0.145732    11.00000    0.05995    0.03470 =
         0.04476   -0.00692   -0.00811   -0.00857
AFIX  43
H20   2    0.338366    0.444027    0.184769    11.00000   -1.20000
AFIX   0
C21   1    0.435525    0.908010   -0.127400    11.00000    0.03860    0.03614 =
         0.04835   -0.00431   -0.00513   -0.00643
C22   1    0.629899    0.846661   -0.250132    11.00000    0.04129    0.04307 =
         0.04498   -0.00509   -0.01005   -0.00940
C23   1    0.669073    0.820594   -0.346363    11.00000    0.05108    0.04346 =
         0.03780   -0.00032   -0.01012   -0.01250
C24   1    0.568301    0.832567   -0.397363    11.00000    0.06526    0.07648 =
         0.05049   -0.01074   -0.01611   -0.01991
AFIX  43
H24   2    0.471245    0.859391   -0.372502    11.00000   -1.20000
AFIX   0
C25   1    0.612893    0.804280   -0.486017    11.00000    0.10354    0.08918 =
         0.05352   -0.01144   -0.02885   -0.03207
AFIX  43
H25   2    0.545591    0.812473   -0.520975    11.00000   -1.20000
AFIX   0
C26   1    0.756093    0.764222   -0.522302    11.00000    0.12247    0.06407 =
         0.03980   -0.01035   -0.00599   -0.02839
AFIX  43
H26   2    0.785396    0.744354   -0.581467    11.00000   -1.20000
AFIX   0
C27   1    0.855338    0.753422   -0.472253    11.00000    0.08705    0.08682 =
         0.05349   -0.02268    0.00262   -0.00966
AFIX  43
H27   2    0.952305    0.726707   -0.497409    11.00000   -1.20000
AFIX   0
C28   1    0.812555    0.781994   -0.384249    11.00000    0.05837    0.08110 =
         0.05241   -0.01742   -0.01146   -0.00486
AFIX  43
H28   2    0.880798    0.775173   -0.350396    11.00000   -1.20000
AFIX   0
H1A   2    0.355946    0.977130   -0.132562    11.00000    0.03668
H2A   2    0.510316    0.935357   -0.110625    11.00000    0.04686
H3A   2   -0.053810    0.028706    0.105062    11.00000    0.04087
H4A   2    0.101567    0.071509    0.048163    11.00000    0.04550
N1    4    0.392491    0.790539   -0.053255    11.00000    0.03103    0.03394 =
         0.04019   -0.00579   -0.00552   -0.00848
N2    4    0.257409    0.768228   -0.037013    11.00000    0.03250    0.03822 =
         0.04863   -0.00699   -0.00945   -0.00776
N3    4    0.241868    0.660130    0.035916    11.00000    0.03808    0.03759 =
         0.04674   -0.00786   -0.00706   -0.01203
N4    4   -0.018575    0.373536    0.141338    11.00000    0.03842    0.03212 =
         0.04245   -0.00460   -0.00978   -0.00912
N5    4    0.032447    0.286826    0.090093    11.00000    0.03870    0.03281 =
         0.03799   -0.00378   -0.01023   -0.00827
N6    4   -0.001732    0.166134    0.146229    11.00000    0.03907    0.03078 =
         0.03554   -0.00397   -0.01052   -0.00795
N7    4   -0.152466    0.766656    0.202917    11.00000    0.05217    0.04098 =
         0.04451   -0.00946   -0.01012   -0.01260
O1    3   -0.093924    0.656621    0.249675    11.00000    0.09510    0.03943 =
         0.07663   -0.00343   -0.02836   -0.00121
O2    3   -0.133216    0.789701    0.114316    11.00000    0.10750    0.07331 =
         0.04456   -0.02114   -0.01736    0.00525
O3    3   -0.225744    0.853021    0.242653    11.00000    0.08981    0.05833 =
         0.06291   -0.02984   -0.02054    0.01312
O4    3    0.321736   -0.038500    0.089578    11.00000    0.04902    0.05033 =
         0.05030   -0.00777   -0.00462   -0.01172
O5    3    0.713642    0.836816   -0.203689    11.00000    0.04361    0.10735 =
         0.06332   -0.04125   -0.01686   -0.00180
O6    3    0.097952   -0.062999    0.176256    11.00000    0.04392    0.03483 =
         0.04665   -0.00234   -0.01001   -0.00264
O7    3    0.485950    0.880688   -0.219734    11.00000    0.03952    0.05843 =
         0.04060   -0.00369   -0.00817   -0.01226
HKLF 4
REM  NJHK2_0m in P-1
REM R1 =  0.0318 for   4563 Fo > 4sig(Fo)  and  0.0356 for all   4947 data
REM    404 parameters refined using      1 restraints
END
WGHT      0.0118      0.9229
REM Highest difference peak  0.306,  deepest hole -0.456,  1-sigma level  0.048
Q1    1  -0.1792  0.8443  0.1178  11.00000  0.05    0.31
Q2    1  -0.1379  0.6433  0.2064  11.00000  0.05    0.24
Q3    1  -0.1040  0.2451  0.2280  11.00000  0.05    0.22
Q4    1  -0.0903  0.7452  0.0973  11.00000  0.05    0.20
Q5    1  -0.0299  0.5765  0.0799  11.00000  0.05    0.20
Q6    1  -0.0339  0.4620  0.1124  11.00000  0.05    0.20
Q7    1  -0.1614  0.7137  0.1407  11.00000  0.05    0.20
Q8    1   0.4145  0.6587  0.0555  11.00000  0.05    0.19
Q9    1   0.2967  0.6382  0.0653  11.00000  0.05    0.19
Q10   1   0.7406  0.9018 -0.2544  11.00000  0.05    0.18
Q11   1   0.9046  0.6848 -0.3130  11.00000  0.05    0.18
Q12   1  -0.0198  0.1592  0.2039  11.00000  0.05    0.18
Q13   1  -0.0495  0.7624  0.1279  11.00000  0.05    0.17
Q14   1   0.1970  0.8326 -0.0493  11.00000  0.05    0.17
Q15   1   0.2648 -0.1559  0.2064  11.00000  0.05    0.17
Q16   1   0.2396 -0.2234  0.2876  11.00000  0.05    0.17
Q17   1  -0.0708  0.3471  0.1925  11.00000  0.05    0.16
Q18   1   0.3251  0.7789 -0.0454  11.00000  0.05    0.16
Q19   1   0.6448  0.8256 -0.2968  11.00000  0.05    0.16
Q20   1   0.3866  0.5646  0.1060  11.00000  0.05    0.16
END
;
