# Supplementary material for: Bis{1-[(benzo­yloxy)meth­yl]-1H-1,2,3-benzotriazole-κN 3}(nitrato-κ2 O,O′)­silver(I)
Source: Acta Crystallogr Sect E Struct Rep Online. 2012 Mar 3;68(Pt 4):m369. doi: 10.1107/S1600536812006368 (PMC3343790; doi:10.1107/S1600536812006368)
Supplement: Supplementary file 2 [file e-68-0m369-Isup2.hkl]

# 
# h,k,l, Fc-squared, Fo-squared, sigma(Fo-squared) and status flag 
# 
data_I
_shelx_title ' NJHK2_0m in P-1' 
_shelx_refln_list_code          4 
_shelx_F_calc_maximum      196.05 
_exptl_crystal_F_000       684.00 
_reflns_d_resolution_high  0.8410 
 
loop_ 
 _symmetry_equiv_pos_as_xyz 
 'x, y, z' 
 '-x, -y, -z' 
 
_cell_length_a     9.8815 
_cell_length_b    10.6695 
_cell_length_c    15.0158 
_cell_angle_alpha  70.405 
_cell_angle_beta   73.323 
_cell_angle_gamma  74.974 
 
_shelx_F_squared_multiplier     1.000 
 
loop_ 
 _refln_index_h 
 _refln_index_k 
 _refln_index_l 
 _refln_F_squared_calc 
 _refln_F_squared_meas 
 _refln_F_squared_sigma 
 _refln_observed_status 
   2   0   0     4189.65     4008.50     83.78 o 
   3   0   0     1529.06     1425.02     50.47 o 
   4   0   0     1262.28     1234.73     21.78 o 
   5   0   0     1002.26     1033.56     20.55 o 
   6   0   0       11.48       13.95      1.35 o 
   7   0   0        4.69        9.25      1.91 o 
   8   0   0       20.03       18.50      3.67 o 
   9   0   0      100.12       98.93      6.86 o 
  10   0   0       54.55       61.83      5.50 o 
  11   0   0       27.93       25.15      4.35 o 
 -10   1   0       93.79       83.05      8.60 o 
  -9   1   0       21.64       22.22      3.14 o 
  -8   1   0        1.95        6.74      3.14 o 
  -7   1   0       27.53       24.37      2.20 o 
  -6   1   0      253.07      228.75     11.20 o 
  -5   1   0     7500.64     7749.75     80.45 o 
  -4   1   0      751.04      700.96     17.02 o 
  -3   1   0     3300.79     3311.25     41.95 o 
  -2   1   0     6419.68     6526.65     83.72 o 
  -1   1   0     4201.49     4154.87     51.90 o 
   0   1   0     1635.89     1628.14     37.90 o 
   1   1   0      795.12      886.66     19.48 o 
   2   1   0     4967.46     4994.64     74.14 o 
   3   1   0     1762.23     1662.12     31.62 o 
   4   1   0      233.36      222.20      8.72 o 
   5   1   0      279.15      315.73     11.64 o 
   6   1   0      179.37      185.42      8.85 o 
   7   1   0      227.31      217.11     12.37 o 
   8   1   0        1.99        6.12      2.32 o 
   9   1   0      429.75      413.24     19.94 o 
  10   1   0      139.44      145.19     10.04 o 
  11   1   0       69.17       69.18      6.79 o 
 -10   2   0        0.03        2.08     10.93 o 
  -9   2   0      305.25      322.82     30.28 o 
  -8   2   0      166.02      142.83     10.33 o 
  -7   2   0      369.79      380.81     17.34 o 
  -6   2   0     1541.16     1524.71     31.51 o 
  -5   2   0      829.59      791.58     20.51 o 
  -4   2   0      784.31      748.09     18.42 o 
  -3   2   0     3401.12     3301.51     38.07 o 
  -2   2   0     5588.84     5493.73     90.51 o 
  -1   2   0     4226.73     4178.29     74.74 o 
   0   2   0     5454.23     5605.02     70.37 o 
   1   2   0     1358.59     1372.15     25.73 o 
   2   2   0     2952.29     3017.00     53.33 o 
   3   2   0     1831.77     1922.03     27.84 o 
   4   2   0      411.40      439.95     11.93 o 
   5   2   0     1759.47     1799.46     28.90 o 
   6   2   0     1160.69     1205.79     25.18 o 
   7   2   0     1638.77     1679.33     32.17 o 
   8   2   0      925.70      966.57     31.85 o 
   9   2   0      555.26      600.47     24.75 o 
  10   2   0      255.25      234.80     14.82 o 
  11   2   0      162.12      166.50     10.22 o 
 -10   3   0      130.77      118.70     16.23 o 
  -9   3   0      134.62      142.34     14.70 o 
  -8   3   0      246.86      288.27     19.92 o 
  -7   3   0      903.23      899.02     29.75 o 
  -6   3   0      433.31      431.82     18.42 o 
  -5   3   0      951.52      946.97     23.32 o 
  -4   3   0     1007.55     1008.62     22.67 o 
  -3   3   0     3250.00     3332.65     40.79 o 
  -2   3   0     1861.23     1906.80     33.44 o 
  -1   3   0      436.47      424.54     13.29 o 
   0   3   0     1646.48     1672.00     41.58 o 
   1   3   0    11851.66    11796.79     96.60 o 
   2   3   0     5540.66     5459.21     60.96 o 
   3   3   0     2896.88     2863.97     36.98 o 
   4   3   0     1331.92     1345.45     22.25 o 
   5   3   0      427.00      390.03     12.16 o 
   6   3   0     1130.31     1096.31     23.62 o 
   7   3   0     1081.86     1124.23     28.77 o 
   8   3   0      787.19      780.82     27.61 o 
   9   3   0      935.36      906.15     36.58 o 
  10   3   0      204.22      199.60     14.02 o 
  11   3   0       20.96       40.49      6.75 o 
  -9   4   0       50.02       61.02      7.70 o 
  -8   4   0      310.82      257.67     28.66 o 
  -7   4   0      411.85      410.11     21.79 o 
  -6   4   0      956.72      931.21     29.64 o 
  -5   4   0      860.62      825.44     22.42 o 
  -4   4   0      236.06      244.17     10.19 o 
  -3   4   0      307.77      322.45     13.69 o 
  -2   4   0      316.17      323.14     12.35 o 
  -1   4   0     2820.04     2948.45     40.07 o 
   0   4   0     1283.51     1298.96     27.01 o 
   1   4   0      312.79      336.03     11.66 o 
   2   4   0     3101.95     3067.44     47.58 o 
   3   4   0     4855.56     4831.98     50.81 o 
   4   4   0     6689.95     6683.16     90.27 o 
   5   4   0     3587.84     3675.07     43.02 o 
   6   4   0     3492.08     3604.33     49.46 o 
   7   4   0      367.82      352.30     19.24 o 
   8   4   0     2127.14     2042.06     48.25 o 
   9   4   0      207.96      199.32     13.22 o 
  10   4   0       34.65       33.49      6.03 o 
  11   4   0       63.53       50.18      4.80 o 
  -9   5   0       14.94       14.86      5.94 o 
  -8   5   0        5.39        2.04      6.91 o 
  -7   5   0       26.16       29.44      6.73 o 
  -6   5   0        1.58        4.49      3.22 o 
  -5   5   0       21.64       19.25      1.80 o 
  -4   5   0      300.84      263.16     11.35 o 
  -3   5   0     1053.94     1138.25     28.50 o 
  -2   5   0      464.34      427.69     15.36 o 
  -1   5   0      191.51      169.67      8.49 o 
   0   5   0     2520.54     2450.63     37.74 o 
   1   5   0     4928.06     4946.63     54.42 o 
   2   5   0       12.72        7.42      0.96 o 
   3   5   0     8782.17     9177.78     79.35 o 
   4   5   0     1403.55     1313.17     27.18 o 
   5   5   0     2240.02     2226.39     45.68 o 
   6   5   0      721.56      748.01     24.34 o 
   7   5   0      221.52      207.57     12.91 o 
   8   5   0       88.69       70.43      6.44 o 
   9   5   0      124.89      117.90      9.31 o 
  10   5   0        0.15        5.60      4.33 o 
  -8   6   0       12.88       19.01      5.42 o 
  -7   6   0       61.66       53.05      8.26 o 
  -6   6   0       16.95       26.61      5.32 o 
  -5   6   0       31.22       30.95      6.67 o 
  -4   6   0      462.81      480.35     16.81 o 
  -3   6   0       77.62       92.06      6.10 o 
  -2   6   0       22.42       36.79      2.89 o 
  -1   6   0     2528.14     2526.42     52.98 o 
   0   6   0     1310.75     1250.52     28.12 o 
   1   6   0     2183.97     2145.16     36.28 o 
   2   6   0     2650.99     2610.99     42.18 o 
   3   6   0      785.60      815.09     20.79 o 
   4   6   0       54.20       54.59      4.13 o 
   5   6   0      618.84      637.28     19.66 o 
   6   6   0       26.11       25.70      2.71 o 
   7   6   0      207.25      176.53     11.86 o 
   8   6   0       96.77      115.68      8.30 o 
   9   6   0      100.03      117.28     11.20 o 
  10   6   0      294.25      305.30     29.42 o 
  -7   7   0       93.88       91.02      7.52 o 
  -6   7   0      336.36      319.75     21.95 o 
  -5   7   0      315.71      290.95     20.59 o 
  -4   7   0      458.60      438.17     29.22 o 
  -3   7   0      847.45      831.76     31.61 o 
  -2   7   0      240.38      239.80     12.06 o 
  -1   7   0     1375.63     1426.41     33.66 o 
   0   7   0      166.64      157.70      7.70 o 
   1   7   0      390.08      439.36     19.04 o 
   2   7   0     2099.25     2177.07     40.94 o 
   3   7   0      805.27      778.84     23.41 o 
   4   7   0      863.42      873.06     26.23 o 
   5   7   0       10.68       19.72      1.82 o 
   6   7   0       13.10       17.69      1.92 o 
   7   7   0      370.71      361.72     19.57 o 
   8   7   0      536.10      531.77     25.81 o 
   9   7   0      304.91      282.98     20.84 o 
  10   7   0      239.44      241.09     21.10 o 
  -6   8   0       41.49       69.13      7.84 o 
  -5   8   0       32.02       41.27      5.33 o 
  -4   8   0      133.95      143.67      8.76 o 
  -3   8   0      860.39      916.39     34.55 o 
  -2   8   0     1418.55     1523.28     45.27 o 
  -1   8   0      424.82      450.28     17.92 o 
   0   8   0      780.65      813.09     24.71 o 
   1   8   0      631.62      669.74     25.55 o 
   2   8   0       49.81       64.79      6.02 o 
   3   8   0      112.07      113.81      9.32 o 
   4   8   0      410.51      393.30     18.75 o 
   5   8   0       78.90       83.53      5.61 o 
   6   8   0      585.76      553.01     22.09 o 
   7   8   0      545.27      529.16     31.23 o 
   8   8   0      287.51      264.57     23.77 o 
   9   8   0       77.30       76.32      5.81 o 
  -5   9   0       87.81       86.32      9.86 o 
  -4   9   0       96.63       92.71      7.13 o 
  -3   9   0       13.14       22.34      3.74 o 
  -2   9   0       59.80       77.77      5.56 o 
  -1   9   0       44.85       41.70      6.16 o 
   0   9   0       19.00       34.24      5.20 o 
   1   9   0      220.21      196.61     12.19 o 
   2   9   0      428.09      403.22     19.89 o 
   3   9   0     1090.14      993.84     34.30 o 
   4   9   0      245.88      227.81     17.63 o 
   5   9   0      679.36      622.79     32.44 o 
   6   9   0      538.83      520.79     24.82 o 
   7   9   0      158.92      150.07     15.92 o 
   8   9   0      222.26      196.75     13.66 o 
  -4  10   0       62.07       64.48     10.93 o 
  -3  10   0        0.82       -1.31      4.37 o 
  -2  10   0       56.23       41.08      8.70 o 
  -1  10   0       67.47       63.99     10.10 o 
   0  10   0       17.11       26.55      4.34 o 
   1  10   0        2.68        5.27      2.69 o 
   2  10   0       32.18       20.40      3.86 o 
   3  10   0      158.70      138.54     17.51 o 
   4  10   0      429.84      441.09     25.56 o 
   5  10   0      771.72      720.40     36.60 o 
   6  10   0      253.20      253.80     23.38 o 
   7  10   0      408.36      392.59     25.22 o 
  -2  11   0       29.67       47.16      7.21 o 
  -1  11   0       35.62       31.32      6.66 o 
   0  11   0      226.04      189.23     17.55 o 
   1  11   0        1.44       -0.76      4.49 o 
   2  11   0      443.06      405.38     32.50 o 
   3  11   0      175.57      197.65     12.98 o 
   4  11   0      296.93      341.89     29.22 o 
   5  11   0      309.01      319.14     20.20 o 
   6  11   0       95.60      112.26     17.43 o 
  -5 -11   1      448.03      416.31     29.42 o 
  -4 -11   1      142.97      127.22     12.55 o 
  -3 -11   1      272.69      257.23     20.46 o 
  -2 -11   1       59.37       46.40      6.25 o 
  -1 -11   1        8.56       30.56      7.75 o 
   0 -11   1       15.83       18.37      4.39 o 
   1 -11   1       11.39       11.07      4.41 o 
  -7 -10   1      114.30      132.11     12.16 o 
  -6 -10   1      205.44      197.04     17.20 o 
  -5 -10   1      368.79      330.98     21.25 o 
  -4 -10   1       80.51       86.39      8.76 o 
  -3 -10   1      190.68      133.57     15.20 o 
  -2 -10   1       62.28       52.63      3.98 o 
  -1 -10   1        5.76        7.00      3.53 o 
   0 -10   1      213.53      246.06     20.23 o 
   1 -10   1      412.29      413.73     32.58 o 
   2 -10   1      198.58      206.61     16.69 o 
   3 -10   1       16.05       28.11      5.77 o 
   4 -10   1      100.87      106.63      7.75 o 
  -8  -9   1       84.11       93.98      6.65 o 
  -7  -9   1      275.56      234.62     17.68 o 
  -6  -9   1      334.14      303.58     19.90 o 
  -5  -9   1        0.31       -0.44      2.48 o 
  -4  -9   1       51.73       51.05      5.02 o 
  -3  -9   1      162.94      133.03      8.00 o 
  -2  -9   1        3.38        6.19      2.38 o 
  -1  -9   1        8.33       12.42      2.74 o 
   0  -9   1      280.14      290.31     15.77 o 
   1  -9   1      181.17      205.91     12.72 o 
   2  -9   1       40.86       56.21      5.32 o 
   3  -9   1      353.15      360.78     23.34 o 
   4  -9   1      159.15      149.58      9.08 o 
   5  -9   1       45.50       44.15      5.62 o 
  -9  -8   1       35.67       49.40      6.06 o 
  -8  -8   1      128.29      137.12     10.55 o 
  -7  -8   1       41.96       50.15      5.47 o 
  -6  -8   1       25.28       40.52      4.26 o 
  -5  -8   1      444.37      453.11     19.28 o 
  -4  -8   1       50.65       47.26      4.21 o 
  -3  -8   1       40.29       40.22      4.13 o 
  -2  -8   1      438.00      478.97     21.37 o 
  -1  -8   1     1483.59     1573.40     36.83 o 
   0  -8   1      613.78      652.67     22.19 o 
   1  -8   1       76.47       68.57      7.20 o 
   2  -8   1      180.01      181.60     12.43 o 
   3  -8   1      273.15      304.75     16.91 o 
   4  -8   1      172.83      212.52     13.05 o 
   5  -8   1        0.16       -4.43      4.43 o 
   6  -8   1        3.97        4.30      6.69 o 
  -9  -7   1       14.20       19.20      4.41 o 
  -8  -7   1        7.95       13.78      3.07 o 
  -7  -7   1      140.92      125.06      9.23 o 
  -6  -7   1      194.01      183.04     11.98 o 
  -5  -7   1       72.94       79.65      5.45 o 
  -4  -7   1      506.77      561.64     20.49 o 
  -3  -7   1     2469.88     2620.32     49.05 o 
  -2  -7   1     2057.60     2131.65     48.02 o 
  -1  -7   1     2177.45     2265.10     42.96 o 
   0  -7   1      693.13      699.09     19.42 o 
   1  -7   1      982.64     1028.99     28.04 o 
   2  -7   1      478.14      486.76     22.74 o 
   3  -7   1      305.19      300.05     16.87 o 
   4  -7   1       88.39       93.05      6.40 o 
   5  -7   1       66.89       76.11      4.98 o 
   6  -7   1       48.39       46.78      6.47 o 
   7  -7   1       58.63       58.68      6.04 o 
 -10  -6   1       22.49       43.47      4.88 o 
  -9  -6   1        2.57       -0.50      3.94 o 
  -8  -6   1        0.29        0.37      2.82 o 
  -7  -6   1      230.34      247.09     15.31 o 
  -6  -6   1      249.51      260.43     13.79 o 
  -5  -6   1      687.45      659.07     20.85 o 
  -4  -6   1     1232.69     1156.37     30.08 o 
  -3  -6   1     2378.63     2383.57     43.66 o 
  -2  -6   1     7706.84     7793.73     84.74 o 
  -1  -6   1       44.50       33.95      2.70 o 
   0  -6   1     1678.50     1675.26     30.44 o 
   1  -6   1      795.81      814.92     23.14 o 
   2  -6   1       23.61       27.55      1.97 o 
   3  -6   1       21.19       13.01      1.99 o 
   4  -6   1      118.45       86.70     12.96 o 
   5  -6   1     1240.23     1230.10     41.38 o 
   6  -6   1        3.60        9.12      6.60 o 
   7  -6   1       50.61       54.33      7.67 o 
   8  -6   1       14.21       22.72      7.30 o 
 -10  -5   1       13.28       15.00      4.67 o 
  -9  -5   1       19.67       17.75      7.52 o 
  -8  -5   1      408.64      391.17     25.32 o 
  -7  -5   1      568.76      564.77     25.78 o 
  -6  -5   1      322.99      349.13     16.50 o 
  -5  -5   1     1886.06     1880.53     36.21 o 
  -4  -5   1     2165.64     2110.08     36.57 o 
  -3  -5   1      954.73      925.40     22.02 o 
  -2  -5   1      107.55       66.75      5.83 o 
  -1  -5   1     3360.16     3267.74     45.50 o 
   0  -5   1      263.02      316.10     12.07 o 
   1  -5   1       50.19       39.65      3.38 o 
   2  -5   1        4.00        7.35      1.42 o 
   3  -5   1      159.93      143.28      8.08 o 
   4  -5   1      142.89      139.74      6.66 o 
   5  -5   1      213.88      213.42     13.21 o 
   6  -5   1        1.24       -0.30      3.14 o 
   7  -5   1      346.74      346.63     24.16 o 
   8  -5   1       26.54       27.79      4.46 o 
   9  -5   1        5.33        8.07      6.21 o 
 -10  -4   1      238.43      220.19     15.52 o 
  -9  -4   1      860.21      884.58     43.66 o 
  -8  -4   1     1317.99     1404.62     54.59 o 
  -7  -4   1      214.45      186.97     12.21 o 
  -6  -4   1     2385.16     2503.82     46.24 o 
  -5  -4   1     1219.15     1308.46     24.05 o 
  -4  -4   1     1921.91     1994.83     27.27 o 
  -3  -4   1     1263.00     1246.90     24.50 o 
  -2  -4   1        1.05        2.56      0.90 o 
  -1  -4   1       50.14       44.91      2.58 o 
   0  -4   1        9.39       18.11      1.41 o 
   1  -4   1       87.76       82.70      5.74 o 
   2  -4   1      270.33      262.13     11.95 o 
   3  -4   1      575.07      605.39     20.26 o 
   4  -4   1      578.67      598.74     17.51 o 
   5  -4   1      536.92      532.23     17.32 o 
   6  -4   1      918.64      980.46     34.17 o 
   7  -4   1      368.77      364.86     25.49 o 
   8  -4   1      266.76      273.40     23.08 o 
   9  -4   1       32.04       53.56      6.83 o 
 -11  -3   1       77.52       78.70      6.14 o 
 -10  -3   1      282.70      287.86     17.92 o 
  -9  -3   1      537.46      556.70     27.49 o 
  -8  -3   1       56.50       74.68      6.29 o 
  -7  -3   1     2488.58     2558.27     45.95 o 
  -6  -3   1     2101.81     2144.94     34.14 o 
  -5  -3   1     1456.49     1466.16     27.34 o 
  -4  -3   1      285.90      308.00      9.69 o 
  -3  -3   1      109.77      101.58      4.49 o 
  -2  -3   1     1212.43     1310.21     24.37 o 
  -1  -3   1     5562.22     5815.94     71.01 o 
   0  -3   1       32.01       30.82      2.81 o 
   1  -3   1     1481.28     1401.31     25.74 o 
   2  -3   1     2518.37     2471.59     38.06 o 
   3  -3   1     3305.55     3193.93     41.76 o 
   4  -3   1     1043.33     1010.90     23.88 o 
   5  -3   1     1461.75     1594.73     31.42 o 
   6  -3   1      166.06      173.62      8.62 o 
   7  -3   1      326.96      307.68     17.28 o 
   8  -3   1       30.23       47.92      4.76 o 
   9  -3   1       32.47       30.55      6.09 o 
  10  -3   1       62.43       81.34     13.92 o 
 -11  -2   1      178.51      170.38     10.12 o 
 -10  -2   1      140.10      141.69     10.05 o 
  -9  -2   1      457.14      486.08     21.89 o 
  -8  -2   1      565.15      593.22     24.00 o 
  -7  -2   1     1969.64     2020.66     46.10 o 
  -6  -2   1       40.03       44.16      2.56 o 
  -5  -2   1      159.90      135.36      6.36 o 
  -4  -2   1       85.67       76.93      3.78 o 
  -3  -2   1     3261.72     3296.99     38.62 o 
  -2  -2   1     3704.24     3552.52     35.30 o 
  -1  -2   1     1985.60     1925.12     32.12 o 
   0  -2   1    24991.53    24829.61    235.90 o 
   1  -2   1       90.63      110.11      8.72 o 
   2  -2   1     6093.30     5864.18     65.63 o 
   3  -2   1     1032.72      957.56     25.52 o 
   4  -2   1      763.28      668.12     18.19 o 
   5  -2   1      998.30     1041.65     25.41 o 
   6  -2   1      451.29      454.67     15.95 o 
   7  -2   1      158.63      161.76      9.83 o 
   8  -2   1       13.92       17.72      3.39 o 
   9  -2   1       20.00       38.55      6.14 o 
  10  -2   1        1.14       11.95      5.67 o 
 -11  -1   1       44.65       51.77      5.31 o 
 -10  -1   1      123.47      124.73      8.26 o 
  -9  -1   1      121.76      125.80      9.22 o 
  -8  -1   1        4.76       11.53      2.29 o 
  -7  -1   1        8.04       13.90      2.10 o 
  -6  -1   1       64.17       61.77      3.53 o 
  -5  -1   1      419.70      423.59     12.59 o 
  -4  -1   1        1.59        2.92      0.88 o 
  -3  -1   1      333.44      334.19     11.62 o 
  -2  -1   1     5356.56     5361.68     61.54 o 
  -1  -1   1       86.04       88.09      5.72 o 
   0  -1   1     4228.41     4229.24     76.71 o 
   1  -1   1     7360.54     7310.34    130.19 o 
   2  -1   1       12.36       12.67      3.36 o 
   3  -1   1      555.02      572.31     16.66 o 
   4  -1   1     1434.49     1433.93     27.29 o 
   5  -1   1     1224.25     1253.75     27.90 o 
   6  -1   1      255.14      280.43     11.75 o 
   7  -1   1      110.80      127.17      8.63 o 
   8  -1   1       55.00       51.03      4.75 o 
   9  -1   1       25.20       32.22      3.37 o 
  10  -1   1      177.50      190.31     18.20 o 
 -10   0   1        6.08        1.60      4.65 o 
  -9   0   1       15.83       23.76      3.24 o 
  -8   0   1      441.30      422.71     19.86 o 
  -7   0   1      326.46      320.34     17.67 o 
  -6   0   1      494.91      467.56     15.55 o 
  -5   0   1     1527.34     1547.49     24.90 o 
  -4   0   1     7037.44     6989.67     71.67 o 
  -3   0   1     9354.37     8921.79     82.33 o 
  -2   0   1     1869.83     1750.66     28.94 o 
  -1   0   1     7645.96     6994.09    109.08 o 
   1   0   1     1430.23     1551.91     43.02 o 
   2   0   1    32272.43    30091.75    323.09 o 
   3   0   1    11785.35    12070.88     97.09 o 
   4   0   1       65.17       69.32      4.41 o 
   5   0   1      257.30      250.17      9.99 o 
   6   0   1      560.71      596.90     16.57 o 
   7   0   1      194.16      184.48      9.20 o 
   8   0   1      119.77      136.57      9.79 o 
   9   0   1      192.53      190.69     12.73 o 
  10   0   1      278.21      246.22     14.76 o 
  11   0   1      129.01      143.54      9.17 o 
 -10   1   1        8.17        8.14      3.52 o 
  -9   1   1       77.15       75.10      6.53 o 
  -8   1   1      155.37      136.64     10.29 o 
  -7   1   1      140.28      124.52      9.72 o 
  -6   1   1     1870.86     1889.17     41.44 o 
  -5   1   1     5313.68     5311.58     57.65 o 
  -4   1   1      658.37      530.76     17.14 o 
  -3   1   1     6348.94     6153.92     61.83 o 
  -2   1   1     4278.90     4284.14     54.90 o 
   0   1   1     3587.66     3375.52     37.17 o 
   1   1   1        0.37       -0.83      0.83 o 
   2   1   1     7114.73     7300.41     88.96 o 
   3   1   1      481.43      483.03     16.99 o 
   4   1   1      216.75      201.98      9.00 o 
   5   1   1      811.44      857.99     25.37 o 
   6   1   1      509.27      495.11     17.93 o 
   7   1   1      557.08      571.09     16.99 o 
   8   1   1      350.55      370.85     19.67 o 
   9   1   1      765.16      742.11     29.78 o 
  10   1   1      106.03       95.11      9.73 o 
  11   1   1        5.52       15.39      3.93 o 
 -10   2   1       29.36       25.44      4.82 o 
  -9   2   1      456.78      438.44     23.46 o 
  -8   2   1       14.69       18.61      3.12 o 
  -7   2   1      268.73      289.85     17.05 o 
  -6   2   1     1443.93     1419.12     41.08 o 
  -5   2   1     1239.92     1238.27     27.65 o 
  -4   2   1     2504.37     2569.03     43.10 o 
  -3   2   1      756.31      736.92     19.27 o 
  -2   2   1     4400.06     4389.91     51.82 o 
  -1   2   1     1597.28     1656.09     36.87 o 
   0   2   1     1125.45     1126.77     20.97 o 
   1   2   1     1203.20     1158.77     28.21 o 
   2   2   1    22367.52    21074.77    227.60 o 
   3   2   1     2448.36     2447.71     38.20 o 
   4   2   1     5383.72     5379.04     58.41 o 
   5   2   1     1766.32     1838.05     31.95 o 
   6   2   1     1887.12     1883.08     32.49 o 
   7   2   1      743.30      768.35     20.87 o 
   8   2   1     1217.14     1253.96     36.36 o 
   9   2   1      138.35      132.61      8.26 o 
  10   2   1      134.30      119.21      8.36 o 
  11   2   1       64.95       87.97      8.44 o 
 -10   3   1      142.59       72.91     10.00 o 
  -9   3   1        4.89        8.99      4.35 o 
  -8   3   1      401.58      371.55     20.88 o 
  -7   3   1     1291.92     1271.54     37.04 o 
  -6   3   1      781.18      785.23     26.41 o 
  -5   3   1      101.72       83.05      5.44 o 
  -4   3   1     1807.64     1917.05     32.13 o 
  -3   3   1       30.18       32.50      2.25 o 
  -2   3   1      118.13      111.77      5.78 o 
  -1   3   1      887.74      907.16     27.72 o 
   0   3   1     2652.91     2744.43     39.15 o 
   1   3   1     1488.50     1501.67     31.59 o 
   2   3   1      280.49      261.87     10.97 o 
   3   3   1    16615.99    16297.23    132.55 o 
   4   3   1     6930.27     6870.59     64.92 o 
   5   3   1     2132.85     2101.50     31.49 o 
   6   3   1      293.51      289.83     10.90 o 
   7   3   1      127.67      129.39      7.55 o 
   8   3   1      598.30      630.99     21.43 o 
   9   3   1      118.02      126.96      9.97 o 
  10   3   1      100.27       97.81      8.07 o 
  11   3   1        2.16       12.21      4.29 o 
  -9   4   1       19.13       21.36      8.77 o 
  -8   4   1      276.64      270.00     25.83 o 
  -7   4   1      248.60      229.39     14.03 o 
  -6   4   1      387.54      371.17     18.42 o 
  -5   4   1        2.99        1.16      1.67 o 
  -4   4   1      109.33      130.46      6.75 o 
  -3   4   1      307.59      346.08     12.16 o 
  -2   4   1      171.32      134.24      7.25 o 
  -1   4   1     2396.44     2300.26     34.54 o 
   0   4   1     1267.98     1241.90     26.11 o 
   1   4   1     6789.66     6954.20     74.79 o 
   2   4   1     4400.03     4213.19     56.34 o 
   3   4   1     6894.18     7012.85     80.84 o 
   4   4   1     2423.31     2292.02     29.05 o 
   5   4   1     4363.34     4303.19     50.89 o 
   6   4   1     2268.60     2357.78     36.18 o 
   7   4   1      913.29      943.06     25.49 o 
   8   4   1      685.28      686.85     25.22 o 
   9   4   1       13.28       22.82      3.20 o 
  10   4   1        4.76        9.98      3.68 o 
  11   4   1        0.22        9.93      3.74 o 
  -9   5   1       39.96       25.77      7.19 o 
  -8   5   1       13.95       13.39      5.26 o 
  -7   5   1       29.83       26.62      3.24 o 
  -6   5   1      127.92      124.69     14.40 o 
  -5   5   1       56.01       69.30      5.04 o 
  -4   5   1        0.48        8.42      2.53 o 
  -3   5   1     2020.58     2161.10     40.82 o 
  -2   5   1      221.54      221.11     10.32 o 
  -1   5   1     3925.68     4010.11     52.08 o 
   0   5   1     5041.04     5100.97     62.55 o 
   1   5   1     5291.62     5374.89     63.59 o 
   2   5   1     4277.41     4239.84     71.45 o 
   3   5   1     3721.57     3800.92     50.51 o 
   4   5   1      262.97      208.44      9.11 o 
   5   5   1      229.45      234.19     10.34 o 
   6   5   1      992.19      986.91     28.27 o 
   7   5   1        0.25        2.70      1.93 o 
   8   5   1       18.45       15.99      2.57 o 
   9   5   1      167.30      173.58     13.77 o 
  10   5   1       53.88       54.73      5.03 o 
  11   5   1       33.49       37.73      6.23 o 
  -8   6   1        3.80       12.37      5.90 o 
  -7   6   1       20.88        8.33      5.35 o 
  -6   6   1      539.54      601.03     33.80 o 
  -5   6   1      650.57      610.03     23.43 o 
  -4   6   1     1007.59      998.91     26.24 o 
  -3   6   1     1577.58     1670.44     37.52 o 
  -2   6   1     1627.84     1712.63     36.31 o 
  -1   6   1     4453.28     4572.08     60.54 o 
   0   6   1      317.91      276.45     11.60 o 
   1   6   1      370.72      330.44     10.86 o 
   2   6   1      602.04      579.00     13.53 o 
   3   6   1      655.00      662.27     18.98 o 
   4   6   1       31.57       32.40      2.53 o 
   5   6   1       35.33       28.74      3.67 o 
   6   6   1      576.62      582.33     21.43 o 
   7   6   1       20.95       37.84      3.83 o 
   8   6   1      280.44      263.99     15.82 o 
   9   6   1      151.77      134.44      9.52 o 
  10   6   1      416.45      415.28     25.87 o 
  -7   7   1       30.64       59.76      6.66 o 
  -6   7   1      516.07      507.80     30.70 o 
  -5   7   1       14.95       19.17      5.98 o 
  -4   7   1      540.15      547.88     21.45 o 
  -3   7   1      601.59      566.03     21.22 o 
  -2   7   1     1460.14     1434.51     35.02 o 
  -1   7   1      558.81      560.41     19.74 o 
   0   7   1       26.38       17.02      1.74 o 
   1   7   1      354.64      368.23     14.17 o 
   2   7   1       79.49       87.34      5.42 o 
   3   7   1      326.90      336.87     15.80 o 
   4   7   1        3.25        4.90      1.51 o 
   5   7   1      331.03      344.34     15.34 o 
   6   7   1       78.28       68.24      7.12 o 
   7   7   1      555.67      540.94     21.11 o 
   8   7   1     1419.81     1448.18     57.52 o 
   9   7   1      842.87      820.74     41.23 o 
  10   7   1      216.21      200.11     24.35 o 
  -6   8   1        3.83        5.24      6.65 o 
  -5   8   1        1.13        8.75      4.09 o 
  -4   8   1      293.24      295.20     19.46 o 
  -3   8   1      387.18      408.81     20.38 o 
  -2   8   1      595.19      613.36     22.09 o 
  -1   8   1      524.09      515.34     19.80 o 
   0   8   1      555.72      558.65     22.59 o 
   1   8   1      200.10      186.56     10.74 o 
   2   8   1       52.59       42.49      3.69 o 
   3   8   1      176.09      163.04     10.15 o 
   4   8   1      417.27      406.36     18.61 o 
   5   8   1      281.15      254.89     15.45 o 
   6   8   1      511.54      504.04     24.81 o 
   7   8   1     1757.23     1756.64     63.83 o 
   8   8   1      434.40      379.11     30.83 o 
   9   8   1      309.36      308.85     22.15 o 
  -5   9   1      111.77      116.52      7.85 o 
  -4   9   1        3.47        6.29      6.08 o 
  -3   9   1       12.73       21.25      4.05 o 
  -2   9   1       24.80       29.00      7.03 o 
  -1   9   1      224.99      226.11     12.84 o 
   0   9   1       98.59       82.96      6.08 o 
   1   9   1       50.31       47.59      3.51 o 
   2   9   1      611.75      569.63     23.80 o 
   3   9   1      581.55      575.63     30.30 o 
   4   9   1      725.29      761.45     36.20 o 
   5   9   1     1478.01     1428.62     53.27 o 
   6   9   1     1306.81     1295.24     63.25 o 
   7   9   1      495.69      492.17     30.27 o 
   8   9   1      232.15      229.50     17.18 o 
   9   9   1       41.75       44.45      4.50 o 
  -4  10   1       44.64       50.67      7.81 o 
  -3  10   1        0.13        0.96      4.30 o 
  -2  10   1      119.10      124.09      8.46 o 
  -1  10   1       88.66       96.74      7.83 o 
   0  10   1      837.00      866.18     32.17 o 
   1  10   1       85.87       61.77      5.20 o 
   2  10   1      951.97      930.79     41.09 o 
   3  10   1      567.59      553.81     30.87 o 
   4  10   1      567.09      587.81     32.18 o 
   5  10   1      873.14      870.27     41.47 o 
   6  10   1      249.53      261.45     17.93 o 
   7  10   1      356.88      348.24     48.95 o 
   8  10   1       21.90       26.38      4.28 o 
  -2  11   1       25.10       31.48      4.62 o 
  -1  11   1      104.11      126.45     11.58 o 
   0  11   1      369.61      334.55     27.75 o 
   1  11   1      136.12      132.44     13.33 o 
   2  11   1      989.31      970.54     43.70 o 
   3  11   1        2.28        2.95      3.56 o 
   4  11   1      162.56      171.37     13.07 o 
   5  11   1      113.05      120.52     11.10 o 
   6  11   1       23.97       26.97      7.81 o 
   1  12   1      127.78      146.24     15.06 o 
   2  12   1      147.51      151.65     34.48 o 
   3  12   1       70.08       74.44      7.73 o 
   4  12   1      155.21      140.99      8.07 o 
  -4 -11   2      220.00      154.42     40.77 o 
  -3 -11   2       64.66       74.86      6.32 o 
  -2 -11   2       22.98       20.60      5.18 o 
  -1 -11   2        1.12        8.94      4.50 o 
   0 -11   2       36.31       38.66      5.54 o 
   1 -11   2       75.40       89.91      8.06 o 
  -6 -10   2       55.00       72.40      8.27 o 
  -5 -10   2        9.83       10.11      4.43 o 
  -4 -10   2       98.00       87.69      5.66 o 
  -3 -10   2       30.05       38.85      4.07 o 
  -2 -10   2        0.98        6.18      3.83 o 
  -1 -10   2      317.69      305.24     20.67 o 
   0 -10   2      156.41      174.18     12.77 o 
   1 -10   2      351.83      338.38     31.99 o 
   2 -10   2      195.99      198.46     16.52 o 
   3 -10   2      143.40      148.77      9.75 o 
  -7  -9   2       98.98       84.48      7.79 o 
  -6  -9   2       28.53       17.94      3.07 o 
  -5  -9   2       47.19       45.42      9.86 o 
  -4  -9   2      261.28      260.64     15.22 o 
  -3  -9   2       96.77       91.05      8.44 o 
  -2  -9   2      553.94      634.01     26.74 o 
  -1  -9   2      800.04      847.79     41.37 o 
   0  -9   2      507.52      510.88     23.62 o 
   1  -9   2      306.48      329.71     18.24 o 
   2  -9   2       51.71       51.90      7.06 o 
   3  -9   2      636.48      652.86     36.56 o 
   4  -9   2       40.84       57.10      8.95 o 
   5  -9   2        8.26       18.09      5.11 o 
  -8  -8   2        0.04       -0.54      3.51 o 
  -7  -8   2       30.00       37.28      4.11 o 
  -6  -8   2      140.63      134.82      9.51 o 
  -5  -8   2      874.14      924.23     34.35 o 
  -4  -8   2      972.85     1004.11     31.19 o 
  -3  -8   2      753.07      752.78     25.56 o 
  -2  -8   2     3592.75     3589.91     61.40 o 
  -1  -8   2      133.46      103.72      6.53 o 
   0  -8   2      328.35      340.27     17.49 o 
   1  -8   2        1.70        4.81      2.75 o 
   2  -8   2       28.49       25.48      2.59 o 
   3  -8   2       29.60       34.07      3.20 o 
   4  -8   2       25.24       23.82      3.20 o 
   5  -8   2       18.13       12.55      3.54 o 
   6  -8   2        4.93       18.66      5.18 o 
  -9  -7   2       76.20       72.03      6.12 o 
  -8  -7   2       82.32       71.28      7.34 o 
  -7  -7   2     1008.19      971.82     37.51 o 
  -6  -7   2      772.27      746.20     30.66 o 
  -5  -7   2     1157.76     1194.07     30.79 o 
  -4  -7   2      660.01      672.39     21.24 o 
  -3  -7   2      255.15      256.56     11.41 o 
  -2  -7   2     1942.09     1954.89     41.30 o 
  -1  -7   2     1869.62     1821.82     38.89 o 
   0  -7   2      489.39      511.81     18.70 o 
   1  -7   2      975.06      980.56     29.17 o 
   2  -7   2      449.20      446.98     21.79 o 
   3  -7   2        0.08        7.13      2.44 o 
   4  -7   2        0.06        7.64      2.72 o 
   5  -7   2      163.42      149.73     15.05 o 
   6  -7   2        8.27       19.89      4.90 o 
   7  -7   2      113.34      125.96      8.34 o 
  -9  -6   2      128.82      135.74     17.49 o 
  -8  -6   2      105.59      117.25      8.97 o 
  -7  -6   2      616.79      627.55     25.11 o 
  -6  -6   2     1210.13     1293.96     37.03 o 
  -5  -6   2      584.49      558.66     19.16 o 
  -4  -6   2      869.89      879.49     24.11 o 
  -3  -6   2     1332.08     1295.60     28.88 o 
  -2  -6   2     1057.73     1087.95     25.57 o 
  -1  -6   2      664.62      641.49     20.30 o 
   0  -6   2     1404.64     1371.23     31.02 o 
   1  -6   2      156.39      161.28      9.73 o 
   2  -6   2      297.35      285.08     14.71 o 
   3  -6   2      151.15      146.93     11.32 o 
   4  -6   2      633.80      606.47     27.03 o 
   5  -6   2      926.73      920.31     35.58 o 
   6  -6   2       18.36       20.34      3.92 o 
   7  -6   2      376.12      339.80     34.09 o 
   8  -6   2       41.61       51.41      5.43 o 
 -10  -5   2       30.44       36.71      5.20 o 
  -9  -5   2       85.68       95.78      8.47 o 
  -8  -5   2      690.36      731.64     37.86 o 
  -7  -5   2      873.02      895.54     34.58 o 
  -6  -5   2      103.76       97.87      7.32 o 
  -5  -5   2     1283.75     1351.95     32.82 o 
  -4  -5   2      415.36      395.92     14.38 o 
  -3  -5   2      179.34      156.10      7.89 o 
  -2  -5   2       13.43       14.54      1.52 o 
  -1  -5   2     3807.97     3894.96     47.45 o 
   0  -5   2       72.63       62.48      5.03 o 
   1  -5   2       24.56       39.95      3.71 o 
   2  -5   2      156.21      180.89     11.81 o 
   3  -5   2     1045.33      996.19     28.44 o 
   4  -5   2      707.38      721.62     32.33 o 
   5  -5   2      137.63      136.70     10.32 o 
   6  -5   2      335.87      303.61     17.96 o 
   7  -5   2      838.13      833.25     43.12 o 
   8  -5   2       35.97       51.64      4.67 o 
   9  -5   2       26.55       55.77     10.12 o 
 -10  -4   2      157.68      181.32     17.31 o 
  -9  -4   2      624.87      650.53     36.97 o 
  -8  -4   2      765.59      776.44     39.33 o 
  -7  -4   2      426.14      465.58     22.42 o 
  -6  -4   2      294.65      275.45     14.31 o 
  -5  -4   2        0.76        2.08      1.43 o 
  -4  -4   2       30.43       35.36      3.02 o 
  -3  -4   2       15.08       14.55      1.19 o 
  -2  -4   2        5.01        6.96      0.98 o 
  -1  -4   2       63.07       57.62      3.42 o 
   0  -4   2     5588.88     5539.47     75.74 o 
   1  -4   2     4890.22     4776.65     71.73 o 
   2  -4   2     6181.20     6043.42     78.12 o 
   3  -4   2      784.32      828.60     23.92 o 
   4  -4   2     1090.42     1107.93     25.74 o 
   5  -4   2       37.69       46.28      9.11 o 
   6  -4   2      867.47      897.86     33.89 o 
   7  -4   2       16.87       17.65      3.47 o 
   8  -4   2       57.49       74.84      8.93 o 
   9  -4   2        4.82        0.00      6.34 o 
 -10  -3   2      240.26      219.53     14.02 o 
  -9  -3   2      153.90      146.73     10.38 o 
  -8  -3   2      132.89      139.96     10.64 o 
  -7  -3   2      623.68      672.74     24.43 o 
  -6  -3   2      415.45      439.37     17.28 o 
  -5  -3   2        6.97       11.54      1.22 o 
  -4  -3   2      589.31      708.28     16.00 o 
  -3  -3   2      274.07      242.35      7.92 o 
  -2  -3   2     2202.13     2116.22     25.55 o 
  -1  -3   2     2508.73     2473.68     27.53 o 
   0  -3   2      640.50      626.51     13.75 o 
   1  -3   2    16270.64    16232.54    131.03 o 
   2  -3   2     1774.26     1626.50     29.43 o 
   3  -3   2     3413.43     3283.95     48.16 o 
   4  -3   2      154.83      116.19      6.53 o 
   5  -3   2      116.83      133.05      7.24 o 
   6  -3   2      126.43      124.75      8.34 o 
   7  -3   2       32.60       45.46      8.00 o 
   8  -3   2        4.06        9.39      3.75 o 
   9  -3   2        8.80       10.78      6.07 o 
  10  -3   2        2.11        4.70      5.96 o 
 -10  -2   2       51.38       67.36      6.35 o 
  -9  -2   2      320.82      318.82     19.24 o 
  -8  -2   2        1.85        2.42      3.33 o 
  -7  -2   2        5.57        1.10      2.38 o 
  -6  -2   2      570.90      591.31     18.90 o 
  -5  -2   2      114.25      119.87      5.68 o 
  -4  -2   2      932.71      867.13     16.27 o 
  -3  -2   2     5836.20     5982.07     60.99 o 
  -2  -2   2     6910.57     6758.02     53.08 o 
  -1  -2   2    13838.57    13715.42    250.50 o 
   0  -2   2      874.76      847.78     16.77 o 
   1  -2   2      700.24      715.46     16.67 o 
   2  -2   2     3707.30     3598.37     41.89 o 
   3  -2   2     3515.52     3469.32     47.50 o 
   4  -2   2      405.12      389.83     13.11 o 
   5  -2   2      839.60      835.11     22.17 o 
   6  -2   2       14.31       16.54      2.02 o 
   7  -2   2        4.40        7.22      1.85 o 
   8  -2   2      530.53      534.09     32.23 o 
   9  -2   2       49.16       57.88      9.16 o 
  10  -2   2       61.60       56.50     10.75 o 
 -10  -1   2       25.23       33.08      3.56 o 
  -9  -1   2       40.05       40.61      4.52 o 
  -8  -1   2      230.58      241.68     13.59 o 
  -7  -1   2      129.80      119.90      7.74 o 
  -6  -1   2      645.73      676.69     26.40 o 
  -5  -1   2      947.85      905.33     18.90 o 
  -4  -1   2       40.93       25.00      1.71 o 
  -3  -1   2     4873.03     4760.07     51.63 o 
  -2  -1   2      347.49      339.41      8.84 o 
  -1  -1   2      697.56      635.02     14.66 o 
   0  -1   2    13204.62    13364.04    129.96 o 
   1  -1   2     6595.38     6469.74     87.21 o 
   2  -1   2     1119.97     1131.76     34.58 o 
   3  -1   2     4358.32     4529.88     53.45 o 
   4  -1   2      131.42      167.70      7.70 o 
   5  -1   2      200.38      217.95      9.92 o 
   6  -1   2      167.30      188.20      9.88 o 
   7  -1   2     1004.37     1017.71     28.62 o 
   8  -1   2      323.73      310.47     15.42 o 
   9  -1   2        7.23       10.03      4.69 o 
  10  -1   2      221.97      253.83     35.26 o 
  11  -1   2       35.75       35.83      8.88 o 
 -10   0   2        5.40        5.75      3.52 o 
  -9   0   2       60.85       67.14      5.02 o 
  -8   0   2      462.53      453.19     23.29 o 
  -7   0   2      610.82      619.48     24.49 o 
  -6   0   2     1233.72     1220.40     34.11 o 
  -5   0   2     6102.74     6213.21     67.64 o 
  -4   0   2     7182.48     7103.47     67.06 o 
  -3   0   2     3559.36     3434.50     40.96 o 
  -2   0   2     4529.66     4292.15     59.45 o 
  -1   0   2      112.07      105.56      7.18 o 
   0   0   2      162.72      192.68      8.34 o 
   1   0   2      239.23      249.98     12.55 o 
   2   0   2     3192.88     3278.06     50.04 o 
   3   0   2     2493.83     2503.85     36.81 o 
   4   0   2     3211.92     3476.66     40.61 o 
   5   0   2        8.91       28.39      2.12 o 
   6   0   2     1576.15     1530.27     30.56 o 
   7   0   2      655.93      662.02     19.93 o 
   8   0   2      275.83      282.05     14.41 o 
   9   0   2      291.19      286.93     20.68 o 
  10   0   2      453.10      477.82     27.61 o 
  11   0   2      170.46      176.71     16.17 o 
 -10   1   2       86.53       76.19      5.52 o 
  -9   1   2      208.04      194.47     12.34 o 
  -8   1   2      959.12      940.31     33.30 o 
  -7   1   2      421.04      406.86     21.23 o 
  -6   1   2      928.35      909.12     32.36 o 
  -5   1   2     1102.30      996.47     26.89 o 
  -4   1   2     4530.48     4471.71     57.02 o 
  -3   1   2     2438.84     2380.69     35.66 o 
  -2   1   2     1836.64     1838.90     29.17 o 
  -1   1   2      563.84      532.56     14.08 o 
   0   1   2      186.58      147.36     18.73 o 
   1   1   2        0.37        3.04      1.07 o 
   2   1   2     1789.92     1759.76     30.38 o 
   3   1   2     1023.62     1164.96     28.44 o 
   4   1   2      422.14      505.08     15.16 o 
   5   1   2     1409.58     1372.77     29.62 o 
   6   1   2     2760.63     2895.59     48.70 o 
   7   1   2      553.08      595.31     19.02 o 
   8   1   2      207.96      209.79     10.21 o 
   9   1   2      651.45      622.02     27.91 o 
  10   1   2       25.15       31.11      4.88 o 
  11   1   2        0.79       -1.29      4.46 o 
 -10   2   2      148.92      117.86      9.54 o 
  -9   2   2      308.95      324.84     19.02 o 
  -8   2   2        4.59        6.64      2.91 o 
  -7   2   2      191.49      190.49     13.16 o 
  -6   2   2      306.90      273.81     13.81 o 
  -5   2   2       39.65       51.82      3.45 o 
  -4   2   2      425.37      437.10     16.33 o 
  -3   2   2     1516.02     1593.89     30.14 o 
  -2   2   2      230.52      234.58     12.05 o 
  -1   2   2     1352.74     1436.14     28.76 o 
   0   2   2       79.54       67.11      4.55 o 
   1   2   2     2872.56     2804.54     36.67 o 
   2   2   2    14059.83    13391.66    154.53 o 
   3   2   2    15133.99    14570.03    143.87 o 
   4   2   2     5822.82     5757.80     69.55 o 
   5   2   2     4109.79     4214.35     55.85 o 
   6   2   2      204.11      205.42     10.38 o 
   7   2   2      571.87      554.46     20.34 o 
   8   2   2      730.42      727.44     22.88 o 
   9   2   2        4.16        5.66      5.21 o 
  10   2   2        4.63        3.82      3.27 o 
  11   2   2        3.94        9.66      4.15 o 
  -9   3   2       16.61       14.90      3.98 o 
  -8   3   2       74.71       77.55      6.19 o 
  -7   3   2      236.26      217.10     13.51 o 
  -6   3   2      451.48      440.60     20.26 o 
  -5   3   2      225.80      232.65     13.84 o 
  -4   3   2      184.97      184.53      9.85 o 
  -3   3   2     3893.75     3961.59     53.31 o 
  -2   3   2      179.25      157.92      8.70 o 
  -1   3   2     1283.71     1257.76     24.37 o 
   0   3   2     9200.03     9455.93    103.63 o 
   1   3   2      826.20      776.91     17.23 o 
   2   3   2      509.23      498.51     13.42 o 
   3   3   2     6639.88     6633.56     73.66 o 
   4   3   2     6287.38     6324.13     76.70 o 
   5   3   2     1554.76     1501.35     28.71 o 
   6   3   2     1586.90     1513.59     31.21 o 
   7   3   2       21.15       21.41      1.83 o 
   8   3   2      297.44      283.87     12.01 o 
   9   3   2      168.45      166.29     10.04 o 
  10   3   2       41.66       46.29      4.84 o 
  11   3   2        7.03        4.80      4.76 o 
  -9   4   2       12.87       22.29      4.63 o 
  -8   4   2      345.33      353.28     19.94 o 
  -7   4   2        0.05       14.93      2.96 o 
  -6   4   2        2.94        4.12      2.14 o 
  -5   4   2      232.88      255.53     13.06 o 
  -4   4   2        1.86        2.02      1.41 o 
  -3   4   2      309.23      310.10     11.41 o 
  -2   4   2     5993.90     5949.41     82.62 o 
  -1   4   2     2259.68     2143.74     37.09 o 
   0   4   2      416.89      340.30     12.70 o 
   1   4   2     3210.16     3094.57     48.76 o 
   2   4   2     4879.73     5035.75     58.47 o 
   3   4   2     3510.49     3660.85     54.90 o 
   4   4   2      877.22      830.93     25.52 o 
   5   4   2     1955.36     1997.25     33.77 o 
   6   4   2     1008.83      996.31     24.88 o 
   7   4   2        0.98        1.97      1.51 o 
   8   4   2      316.47      332.34     14.20 o 
   9   4   2       93.50      121.34      6.70 o 
  10   4   2      123.00      136.49     11.53 o 
  11   4   2       23.83       33.06      4.02 o 
  -9   5   2        0.07        3.50      6.39 o 
  -8   5   2        1.66        6.72      4.18 o 
  -7   5   2        1.17        5.00      3.63 o 
  -6   5   2       68.63       69.07      7.45 o 
  -5   5   2      260.59      278.68     14.48 o 
  -4   5   2      451.06      421.07     19.42 o 
  -3   5   2      625.07      636.85     20.24 o 
  -2   5   2     1467.14     1469.11     30.82 o 
  -1   5   2     2736.25     2802.17     42.34 o 
   0   5   2     5374.62     5328.89     74.45 o 
   1   5   2     4138.06     4233.78     55.65 o 
   2   5   2     1894.10     1890.75     32.34 o 
   3   5   2      716.34      737.55     27.77 o 
   4   5   2       18.55       21.44      2.83 o 
   5   5   2      263.82      231.50      9.24 o 
   6   5   2       36.11       39.44      3.57 o 
   7   5   2      569.01      631.73     22.68 o 
   8   5   2       16.55        9.93      2.40 o 
   9   5   2      161.94      168.33      9.47 o 
  10   5   2       46.44       59.07      4.90 o 
  11   5   2      126.85      117.33     10.15 o 
  -8   6   2       10.94       14.03      5.97 o 
  -7   6   2       19.47       26.51      5.11 o 
  -6   6   2      167.98      163.29     10.68 o 
  -5   6   2      587.18      622.00     24.03 o 
  -4   6   2     1830.48     1772.97     41.91 o 
  -3   6   2     2412.99     2398.22     45.52 o 
  -2   6   2     1211.60     1222.73     29.96 o 
  -1   6   2     1568.88     1735.29     34.92 o 
   0   6   2     1225.46     1336.25     28.57 o 
   1   6   2     1081.15     1149.70     24.76 o 
   2   6   2       16.34       24.53      2.68 o 
   3   6   2       51.64       40.99      5.31 o 
   4   6   2       36.67       42.96      3.98 o 
   5   6   2      245.63      219.72     11.14 o 
   6   6   2     1610.63     1638.28     37.95 o 
   7   6   2     1251.93     1247.37     34.21 o 
   8   6   2      147.66      167.53     11.20 o 
   9   6   2      764.28      778.39     39.94 o 
  10   6   2      283.16      274.14     23.07 o 
  11   6   2       95.83      101.34      7.91 o 
  -7   7   2      350.81      336.59     27.69 o 
  -6   7   2      239.12      253.23     18.87 o 
  -5   7   2       55.82       64.94      7.00 o 
  -4   7   2       95.56      110.36      8.42 o 
  -3   7   2      561.49      532.65     20.06 o 
  -2   7   2      957.16      960.93     27.57 o 
  -1   7   2       14.39       10.40      1.77 o 
   0   7   2       19.92       21.77      2.20 o 
   1   7   2        2.47        4.41      1.21 o 
   2   7   2      128.85      114.53     10.35 o 
   3   7   2      771.56      792.32     25.78 o 
   4   7   2     1331.07     1333.74     34.83 o 
   5   7   2     2393.83     2441.65     46.29 o 
   6   7   2     1417.29     1450.46     43.69 o 
   7   7   2      494.23      467.43     23.24 o 
   8   7   2     1582.74     1549.41     59.44 o 
   9   7   2       93.45       79.47      8.12 o 
  10   7   2      180.96      173.12     12.66 o 
  -6   8   2       32.57       35.64      5.63 o 
  -5   8   2      491.28      565.31     32.61 o 
  -4   8   2      256.47      249.53     14.59 o 
  -3   8   2        0.38       -2.62      2.62 o 
  -2   8   2       31.96       51.99      4.35 o 
  -1   8   2       21.33       28.67      3.14 o 
   0   8   2        1.19        2.87      1.76 o 
   1   8   2       94.34       85.81      9.54 o 
   2   8   2      391.90      393.75     18.02 o 
   3   8   2     1056.07     1106.71     42.29 o 
   4   8   2     1097.47     1124.91     43.80 o 
   5   8   2      496.68      505.29     28.14 o 
   6   8   2      111.36      111.83      8.82 o 
   7   8   2      614.97      606.90     27.91 o 
   8   8   2      160.29      152.84     13.56 o 
   9   8   2      531.52      557.89     47.30 o 
  10   8   2      115.01      103.52      8.35 o 
  -5   9   2      113.30       94.60      8.25 o 
  -4   9   2       53.51       67.81      6.86 o 
  -3   9   2       65.20       59.80      9.61 o 
  -2   9   2      351.69      347.02     15.02 o 
  -1   9   2      793.63      802.96     29.85 o 
   0   9   2      201.59      215.20     12.41 o 
   1   9   2       61.07       66.62      6.23 o 
   2   9   2     1202.60     1252.64     46.83 o 
   3   9   2      267.40      262.58     17.74 o 
   4   9   2      494.13      514.32     28.67 o 
   5   9   2      337.56      351.19     22.55 o 
   6   9   2      570.94      618.40     32.56 o 
   7   9   2      610.90      579.76     27.29 o 
   8   9   2       69.61       71.62      6.66 o 
   9   9   2       41.18       33.87      3.95 o 
  -4  10   2       11.71       16.36      5.10 o 
  -3  10   2       42.74       35.77      7.25 o 
  -2  10   2       93.47      112.63      8.16 o 
  -1  10   2      134.10      142.26      9.44 o 
   0  10   2      685.45      693.21     33.58 o 
   1  10   2     1192.91     1214.86     47.62 o 
   2  10   2     2020.04     2053.39     64.90 o 
   3  10   2      643.43      655.08     34.36 o 
   4  10   2      336.73      337.43     21.97 o 
   5  10   2      626.57      596.11     53.67 o 
   6  10   2      257.03      237.28     15.63 o 
   7  10   2       58.39       54.02     10.02 o 
   8  10   2        5.25        2.26      4.99 o 
  -2  11   2       24.07       33.86      6.62 o 
  -1  11   2      107.14      108.40     18.08 o 
   0  11   2      466.59      473.49     35.81 o 
   1  11   2      489.09      469.59     36.39 o 
   2  11   2      367.09      426.53     25.16 o 
   3  11   2        0.32        2.03      3.55 o 
   4  11   2       57.83       37.33      4.38 o 
   5  11   2       26.80       26.88      3.80 o 
   6  11   2       25.33       23.83      3.84 o 
   7  11   2       94.91       67.22      6.61 o 
   0  12   2       49.28       55.60      8.23 o 
   1  12   2       13.71       31.97      5.36 o 
   2  12   2       11.39        8.08      3.94 o 
   3  12   2       30.17       26.72      4.19 o 
   4  12   2      120.96      113.03     11.32 o 
   5  12   2       12.44        7.02      5.46 o 
  -2 -11   3        3.76       13.57      4.47 o 
  -1 -11   3       54.59       50.17      8.94 o 
  -5 -10   3        3.19       -3.04      4.14 o 
  -4 -10   3      153.68      139.46     16.14 o 
  -3 -10   3      152.85      169.33     11.28 o 
  -2 -10   3      410.05      396.98     27.61 o 
  -1 -10   3       65.12       60.29      8.77 o 
   0 -10   3      221.65      206.74     21.60 o 
   1 -10   3      147.84      133.48     10.29 o 
   2 -10   3       82.82       72.20      9.11 o 
   3 -10   3      123.03      127.44      7.16 o 
  -7  -9   3       10.51       12.06      3.79 o 
  -6  -9   3        2.59        8.76      3.32 o 
  -5  -9   3      235.64      219.22     12.49 o 
  -4  -9   3      371.16      344.07     16.38 o 
  -3  -9   3      139.29      156.98     10.33 o 
  -2  -9   3     1589.62     1629.09     56.89 o 
  -1  -9   3      839.16      856.96     33.31 o 
   0  -9   3      822.17      837.94     32.56 o 
   1  -9   3      641.15      636.24     28.70 o 
   2  -9   3       51.82       54.06      4.16 o 
   3  -9   3      161.75      172.29     12.88 o 
   4  -9   3       16.18       40.14      5.00 o 
   5  -9   3       31.55       44.88      8.84 o 
  -8  -8   3       83.97       92.37      6.83 o 
  -7  -8   3      285.03      246.97     17.76 o 
  -6  -8   3      440.52      502.38     24.31 o 
  -5  -8   3      558.92      547.22     24.42 o 
  -4  -8   3      538.07      549.06     21.52 o 
  -3  -8   3      891.51      888.28     26.15 o 
  -2  -8   3     1262.10     1284.81     35.14 o 
  -1  -8   3       40.93       51.46      4.53 o 
   0  -8   3      956.57      980.11     34.65 o 
   1  -8   3       98.01       91.40      6.34 o 
   2  -8   3        8.46        1.06      2.53 o 
   3  -8   3        0.40        2.05      2.98 o 
   4  -8   3      235.30      223.60     13.69 o 
   5  -8   3       38.59       42.38      5.85 o 
   6  -8   3       24.20       13.32      6.32 o 
  -8  -7   3      466.60      455.29     27.41 o 
  -7  -7   3      549.37      572.23     26.96 o 
  -6  -7   3      530.30      585.87     23.74 o 
  -5  -7   3     2320.58     2318.01     51.40 o 
  -4  -7   3      895.93      908.39     26.25 o 
  -3  -7   3      779.20      726.80     22.36 o 
  -2  -7   3      570.66      565.66     19.02 o 
  -1  -7   3       14.70       16.17      2.06 o 
   0  -7   3       76.28       80.98      5.20 o 
   1  -7   3        3.59        7.57      2.16 o 
   2  -7   3      102.54      108.08      9.49 o 
   3  -7   3      113.71      104.15     12.85 o 
   4  -7   3       60.93       78.38      4.97 o 
   5  -7   3      523.33      535.42     26.83 o 
   6  -7   3       48.17       44.56      7.40 o 
   7  -7   3      114.58       95.74      9.86 o 
  -9  -6   3      490.92      467.90     40.95 o 
  -8  -6   3      408.74      412.57     25.43 o 
  -7  -6   3     1233.59     1275.65     39.37 o 
  -6  -6   3     1209.31     1246.04     37.39 o 
  -5  -6   3      473.33      466.32     19.89 o 
  -4  -6   3     1012.24     1001.96     26.72 o 
  -3  -6   3      455.76      452.38     16.12 o 
  -2  -6   3        4.27        7.94      1.36 o 
  -1  -6   3       16.23       12.39      2.00 o 
   0  -6   3      543.45      595.73     19.90 o 
   1  -6   3       35.29       39.65      2.97 o 
   2  -6   3      719.08      675.49     32.14 o 
   3  -6   3      115.33      102.32      9.16 o 
   4  -6   3      424.49      409.03     25.43 o 
   5  -6   3        1.00        2.93      5.29 o 
   6  -6   3      190.34      204.65     14.94 o 
   7  -6   3      239.07      213.46     16.73 o 
   8  -6   3       80.69       83.92      8.57 o 
  -9  -5   3      109.92      115.30      9.14 o 
  -8  -5   3      557.16      568.48     32.59 o 
  -7  -5   3      386.65      396.79     22.33 o 
  -6  -5   3      191.89      202.92     11.56 o 
  -5  -5   3        8.74       14.10      2.09 o 
  -4  -5   3        0.24        3.79      1.45 o 
  -3  -5   3       76.77       69.60      5.19 o 
  -2  -5   3      269.76      281.20     11.28 o 
  -1  -5   3     1137.79     1224.51     25.67 o 
   0  -5   3      410.70      396.38     14.62 o 
   1  -5   3     2689.38     2757.34     43.63 o 
   2  -5   3      862.48      849.92     24.92 o 
   3  -5   3      900.86      890.39     36.34 o 
   4  -5   3      307.49      300.07     19.45 o 
   5  -5   3      120.95      117.08     12.52 o 
   6  -5   3     1271.88     1251.50     48.84 o 
   7  -5   3      142.42      127.03     24.30 o 
   8  -5   3       39.67       34.64      6.44 o 
   9  -5   3       41.19       42.01      8.09 o 
 -10  -4   3       76.67       49.54      6.36 o 
  -9  -4   3      143.25      141.90     12.34 o 
  -8  -4   3      110.96       99.13      8.80 o 
  -7  -4   3       39.85       33.47      4.40 o 
  -6  -4   3       19.11       22.86      2.13 o 
  -5  -4   3       21.70       20.28      2.23 o 
  -4  -4   3      866.58      881.02     19.07 o 
  -3  -4   3     1693.98     1735.29     26.73 o 
  -2  -4   3     4360.52     4581.32     45.95 o 
  -1  -4   3     1733.52     1682.15     28.57 o 
   0  -4   3     2075.45     1998.18     30.19 o 
   1  -4   3    10716.28    11107.23    155.53 o 
   2  -4   3     3032.72     2931.57     45.38 o 
   3  -4   3     2879.52     2942.70     47.15 o 
   4  -4   3     1341.08     1491.14     48.39 o 
   5  -4   3      648.50      645.01     30.87 o 
   6  -4   3       90.72      104.55      9.02 o 
   7  -4   3      714.69      681.82     33.52 o 
   8  -4   3        1.02        0.68      4.20 o 
   9  -4   3       16.76       21.68      6.30 o 
 -10  -3   3       62.96       85.56     10.94 o 
  -9  -3   3       85.87       70.16      6.24 o 
  -8  -3   3       34.06       42.23      7.85 o 
  -7  -3   3        2.48        4.02      2.96 o 
  -6  -3   3      258.34      277.62     12.38 o 
  -5  -3   3     1632.46     1720.83     33.70 o 
  -4  -3   3       11.90       25.05      2.66 o 
  -3  -3   3     5765.46     5969.43     67.00 o 
  -2  -3   3     2425.55     2174.70     28.13 o 
  -1  -3   3     2814.74     2577.17     32.57 o 
   0  -3   3     3438.65     3324.99     37.14 o 
   1  -3   3     2739.84     2769.06     51.38 o 
   2  -3   3       66.32       35.06      3.99 o 
   3  -3   3     3123.82     3099.14     59.13 o 
   4  -3   3      881.06      810.71     23.09 o 
   5  -3   3       17.57       19.00      2.50 o 
   6  -3   3       44.54       45.62      5.03 o 
   7  -3   3      108.98      101.50      8.77 o 
   8  -3   3        5.61       14.83      5.12 o 
   9  -3   3       68.84      112.31     11.58 o 
  10  -3   3       77.65       71.10     14.39 o 
 -10  -2   3        2.18        3.84      4.46 o 
  -9  -2   3        0.07        4.69      3.52 o 
  -8  -2   3      658.23      601.66     24.90 o 
  -7  -2   3      425.69      423.35     19.05 o 
  -6  -2   3      809.69      862.21     27.78 o 
  -5  -2   3     2669.72     2716.49     46.43 o 
  -4  -2   3     2079.73     2029.08     27.61 o 
  -3  -2   3     2360.71     2355.60     30.23 o 
  -2  -2   3       24.13        7.19      1.17 o 
  -1  -2   3     7445.05     7373.03     90.14 o 
   0  -2   3     3353.54     3227.47     37.00 o 
   1  -2   3     2671.57     2647.82     34.53 o 
   2  -2   3      837.56      836.13     27.06 o 
   3  -2   3      514.85      536.39     14.98 o 
   4  -2   3      233.70      243.83     10.95 o 
   5  -2   3      361.70      375.66     13.59 o 
   6  -2   3      320.70      312.20     18.62 o 
   7  -2   3        1.99        6.30      4.15 o 
   8  -2   3      780.63      723.90     46.71 o 
   9  -2   3       64.00       67.95      7.34 o 
  10  -2   3      192.76      142.77     22.34 o 
 -10  -1   3       16.75       19.57      3.99 o 
  -9  -1   3        0.40        0.84      2.89 o 
  -8  -1   3      596.99      591.26     24.97 o 
  -7  -1   3       40.96       41.38      3.57 o 
  -6  -1   3     1194.27     1188.94     33.88 o 
  -5  -1   3      358.64      299.64     11.58 o 
  -4  -1   3     3412.41     3386.02     41.31 o 
  -3  -1   3     6084.74     5838.47     56.32 o 
  -2  -1   3      859.88      861.20     13.73 o 
  -1  -1   3      119.10      125.46      5.41 o 
   0  -1   3      723.73      722.12     15.81 o 
   1  -1   3     1306.28     1236.79     24.56 o 
   2  -1   3       19.62       13.64      3.33 o 
   3  -1   3     1545.37     1623.96     28.03 o 
   4  -1   3     1876.53     1962.94     36.86 o 
   5  -1   3     3764.10     3737.11     50.97 o 
   6  -1   3     1568.64     1588.40     34.34 o 
   7  -1   3      873.16      864.53     26.07 o 
   8  -1   3       59.90       65.21      7.20 o 
   9  -1   3       99.94      105.84      9.49 o 
  10  -1   3      154.38      135.47     12.80 o 
  11  -1   3        9.31       18.56      7.16 o 
 -10   0   3       61.40       56.42      4.52 o 
  -9   0   3      233.11      218.17     12.40 o 
  -8   0   3      166.14      188.86     11.50 o 
  -7   0   3      727.25      725.31     27.34 o 
  -6   0   3     1228.96     1181.12     33.99 o 
  -5   0   3     2552.06     2499.43     48.10 o 
  -4   0   3     2175.48     2027.53     30.29 o 
  -3   0   3     1440.07     1406.26     26.83 o 
  -2   0   3      573.63      511.88     16.63 o 
  -1   0   3      103.06      102.33      8.39 o 
   0   0   3     1838.57     1895.19     29.58 o 
   1   0   3     5410.80     5491.37     58.32 o 
   2   0   3    15334.67    15048.16    119.27 o 
   3   0   3    10205.60    10805.35    117.96 o 
   4   0   3     5745.67     5852.61     62.34 o 
   5   0   3     1758.89     1701.70     30.07 o 
   6   0   3     1701.26     1804.85     33.66 o 
   7   0   3     2205.28     2242.96     40.42 o 
   8   0   3      226.74      241.66     11.27 o 
   9   0   3      378.09      377.59     25.09 o 
  10   0   3      183.13      171.48     15.46 o 
  11   0   3        9.93       12.04      8.97 o 
 -10   1   3       39.84       45.42      4.32 o 
  -9   1   3      514.07      488.73     23.62 o 
  -8   1   3      429.30      428.01     20.60 o 
  -7   1   3      295.96      319.50     16.68 o 
  -6   1   3      241.73      241.93     13.38 o 
  -5   1   3     1419.52     1480.33     30.88 o 
  -4   1   3      298.92      273.18     10.65 o 
  -3   1   3      267.39      294.04     10.15 o 
  -2   1   3        0.18       -0.21      0.64 o 
  -1   1   3     4508.30     4544.22     59.14 o 
   1   1   3    12556.88    11917.89    162.29 o 
   2   1   3     9418.56     9455.93     79.43 o 
   3   1   3     6138.48     6129.40     82.42 o 
   4   1   3       53.62       89.49      5.15 o 
   5   1   3      742.21      732.75     18.90 o 
   6   1   3     1526.95     1565.17     31.38 o 
   7   1   3        1.74        4.01      1.56 o 
   8   1   3      803.28      787.91     23.62 o 
   9   1   3      151.77      130.84      7.57 o 
  10   1   3       38.45       50.85      5.55 o 
  11   1   3        2.04       13.26      6.34 o 
 -10   2   3       99.96       98.72      5.92 o 
  -9   2   3       90.52       80.50      6.84 o 
  -8   2   3       68.64       61.85      5.78 o 
  -7   2   3      253.46      238.42     14.74 o 
  -6   2   3      465.70      443.74     22.17 o 
  -5   2   3      333.70      350.81     15.17 o 
  -4   2   3      437.75      421.49     15.85 o 
  -3   2   3     1051.65     1082.75     24.69 o 
  -2   2   3     2988.75     2915.55     38.62 o 
  -1   2   3     3811.28     4045.21    118.94 o 
   0   2   3    22305.08    20424.54    417.61 o 
   1   2   3     3261.56     3248.48     50.42 o 
   2   2   3      259.39      216.90      8.91 o 
   3   2   3     1484.84     1478.61     29.16 o 
   4   2   3     2217.95     2102.33     39.01 o 
   5   2   3     7790.20     7926.82     73.77 o 
   6   2   3       31.18       54.06      4.12 o 
   7   2   3        5.22        5.22      2.12 o 
   8   2   3       35.62       39.71      4.11 o 
   9   2   3       25.77       23.89      3.13 o 
  10   2   3       36.71       42.50      4.91 o 
  11   2   3       22.53       30.80      4.59 o 
  -9   3   3       54.06       47.92      4.05 o 
  -8   3   3       21.53       16.08      4.34 o 
  -7   3   3        4.51        3.66      2.67 o 
  -6   3   3        1.46        2.57      2.09 o 
  -5   3   3      806.44      879.49     27.32 o 
  -4   3   3     1666.08     1686.42     36.47 o 
  -3   3   3     1604.46     1467.20     35.55 o 
  -2   3   3     1939.81     1851.64     32.10 o 
  -1   3   3     3647.98     3459.90     67.13 o 
   0   3   3    38437.07    35377.61   1106.28 o 
   1   3   3     3739.13     3951.01     46.30 o 
   2   3   3     1412.77     1393.90     26.08 o 
   3   3   3      599.55      605.09     16.16 o 
   4   3   3      551.90      584.80     20.04 o 
   5   3   3      367.22      374.59     12.79 o 
   6   3   3      633.13      578.38     18.09 o 
   7   3   3       79.65       79.20      5.99 o 
   8   3   3       22.85       22.23      1.96 o 
   9   3   3      811.95      824.51     22.62 o 
  10   3   3      119.30      132.76      8.21 o 
  11   3   3      160.50      134.83     17.06 o 
  -9   4   3        0.04        0.59      4.21 o 
  -8   4   3       21.54       22.44      3.71 o 
  -7   4   3       64.06       57.21      5.07 o 
  -6   4   3      146.77      153.91     11.60 o 
  -5   4   3      949.08      984.77     30.13 o 
  -4   4   3       17.11       22.57      3.31 o 
  -3   4   3      535.81      555.78     15.58 o 
  -2   4   3     4597.24     4604.17     54.45 o 
  -1   4   3     5780.62     5736.63     66.18 o 
   0   4   3     5917.15     5854.04     65.14 o 
   1   4   3     3727.11     3586.88     57.66 o 
   2   4   3     1286.15     1291.30     26.19 o 
   3   4   3      741.97      719.21     19.58 o 
   4   4   3       61.76       71.89      6.25 o 
   5   4   3      663.46      667.73     17.94 o 
   6   4   3       59.51       55.43      4.30 o 
   7   4   3     1033.08     1108.30     27.81 o 
   8   4   3       30.39       48.09      3.02 o 
   9   4   3      930.47      986.40     32.00 o 
  10   4   3      571.49      574.80     26.54 o 
  11   4   3      144.03      126.07      9.02 o 
  -8   5   3        1.83        6.50      4.31 o 
  -7   5   3       91.59       97.60     10.38 o 
  -6   5   3      124.37      129.70      9.00 o 
  -5   5   3      389.02      372.90     17.49 o 
  -4   5   3      337.92      297.31     14.33 o 
  -3   5   3     1034.44     1014.91     23.79 o 
  -2   5   3      760.90      788.12     21.96 o 
  -1   5   3      317.91      312.10     12.23 o 
   0   5   3      297.49      268.45     12.35 o 
   1   5   3       57.76       43.91      4.02 o 
   2   5   3        0.64        1.78      0.92 o 
   3   5   3      251.11      280.53     11.44 o 
   4   5   3       57.39       56.01      4.71 o 
   5   5   3      628.43      620.74     19.74 o 
   6   5   3     1137.93     1169.89     30.63 o 
   7   5   3     1280.03     1379.46     31.41 o 
   8   5   3      336.40      388.24     15.80 o 
   9   5   3       35.50       49.39      3.84 o 
  10   5   3      202.03      193.72     17.16 o 
  11   5   3       94.39       93.46      8.13 o 
  -8   6   3      310.41      279.97     23.28 o 
  -7   6   3      157.08      173.39     17.88 o 
  -6   6   3      163.53      162.30     10.71 o 
  -5   6   3       84.06       78.89      5.54 o 
  -4   6   3      391.40      368.17     17.06 o 
  -3   6   3     1082.49     1084.90     28.80 o 
  -2   6   3      577.02      558.53     19.24 o 
  -1   6   3       15.36       11.38      1.74 o 
   0   6   3        3.21        8.37      1.21 o 
   1   6   3       29.51       21.29      1.81 o 
   2   6   3      283.86      351.50     14.25 o 
   3   6   3       75.08       64.48      5.11 o 
   4   6   3      916.19      912.25     34.68 o 
   5   6   3      465.18      475.50     17.36 o 
   6   6   3     1579.41     1665.24     37.83 o 
   7   6   3      439.23      449.45     22.31 o 
   8   6   3     1110.53     1105.83     39.27 o 
   9   6   3     1524.66     1455.06     57.45 o 
  10   6   3        0.99        4.46      4.98 o 
  11   6   3       32.61       21.55      7.95 o 
  -7   7   3       32.22       23.92      6.09 o 
  -6   7   3        9.61       12.37      3.56 o 
  -5   7   3      162.74      175.00     11.68 o 
  -4   7   3       64.13       75.48      7.60 o 
  -3   7   3       70.95       66.03      6.24 o 
  -2   7   3        1.66        3.68      1.59 o 
  -1   7   3       19.69       17.05      1.53 o 
   0   7   3        0.52        1.92      1.52 o 
   1   7   3      812.25      810.36     22.06 o 
   2   7   3     1213.98     1166.73     30.92 o 
   3   7   3     2555.97     2685.36     49.63 o 
   4   7   3     2658.50     2806.21     68.31 o 
   5   7   3     1677.45     1697.70     52.99 o 
   6   7   3     1224.53     1285.27     41.24 o 
   7   7   3      466.90      474.41     23.42 o 
   8   7   3     1204.98     1168.06     41.09 o 
   9   7   3        8.78        3.27      5.01 o 
  10   7   3       48.98       48.72      4.53 o 
  -6   8   3      169.30      165.00     11.19 o 
  -5   8   3      468.49      439.54     22.80 o 
  -4   8   3      148.27      116.29      7.85 o 
  -3   8   3      133.66      138.71     13.00 o 
  -2   8   3       14.50       17.87      1.98 o 
  -1   8   3      314.97      321.87     14.46 o 
   0   8   3      765.23      788.83     24.10 o 
   1   8   3      713.51      697.84     25.08 o 
   2   8   3      785.14      825.48     35.01 o 
   3   8   3     2327.59     2461.58     66.01 o 
   4   8   3      416.06      426.20     24.47 o 
   5   8   3     1295.52     1360.27     49.47 o 
   6   8   3      353.55      379.54     23.54 o 
   7   8   3      369.38      336.93     24.54 o 
   8   8   3        0.84        0.21      3.66 o 
   9   8   3       42.63       38.78      4.62 o 
  10   8   3        8.26       11.55      5.77 o 
  -5   9   3       11.81       21.82      4.71 o 
  -4   9   3       36.51       28.85      5.15 o 
  -3   9   3        4.14        9.44      2.84 o 
  -2   9   3       19.60       38.67      3.32 o 
  -1   9   3     1287.38     1235.30     33.90 o 
   0   9   3      432.54      437.61     24.61 o 
   1   9   3      348.73      366.11     21.88 o 
   2   9   3      626.62      683.51     32.44 o 
   3   9   3      193.97      184.78     17.99 o 
   4   9   3      150.31      170.66     13.49 o 
   5   9   3       44.00       40.57      4.28 o 
   6   9   3       19.73       14.20      3.62 o 
   7   9   3        0.14        5.82      5.63 o 
   8   9   3      107.54      116.53      7.74 o 
   9   9   3        0.56        1.97      4.10 o 
  -4  10   3       80.94       64.90      7.54 o 
  -3  10   3      239.97      251.40     15.19 o 
  -2  10   3      329.91      353.03     20.78 o 
  -1  10   3      166.09      180.55     13.39 o 
   0  10   3      418.55      448.40     26.25 o 
   1  10   3      919.26      983.04     42.47 o 
   2  10   3      744.40      837.23     38.76 o 
   3  10   3      309.84      316.58     21.87 o 
   4  10   3      128.06      124.47      9.92 o 
   5  10   3       55.96       56.41      6.69 o 
   6  10   3        0.04        8.38      3.25 o 
   7  10   3       33.64       31.85      4.84 o 
   8  10   3       69.48       58.38     10.03 o 
  -3  11   3      269.98      257.00     31.07 o 
  -2  11   3       86.62       91.97     10.62 o 
  -1  11   3       40.89       45.00      6.90 o 
   0  11   3      139.72      163.86     13.48 o 
   1  11   3       38.43       45.91      4.86 o 
   2  11   3       40.21       37.85      6.89 o 
   3  11   3       31.78       26.49      4.23 o 
   4  11   3       15.56       10.17      4.60 o 
   5  11   3        9.25        6.39      3.74 o 
   6  11   3      306.66      277.14     18.50 o 
   7  11   3      198.02      157.00     13.39 o 
   0  12   3        9.95       -1.05      5.70 o 
   1  12   3        7.63       21.34      5.34 o 
   2  12   3       16.26       16.39      4.50 o 
   3  12   3       18.41       12.19      4.04 o 
   4  12   3       28.97       23.23      3.86 o 
   5  12   3      324.14      306.63     20.03 o 
  -4 -10   4      159.09      148.53     14.17 o 
  -3 -10   4      103.10       81.35     11.03 o 
  -2 -10   4      101.94      103.78      7.72 o 
  -1 -10   4      207.16      230.39     16.91 o 
   0 -10   4      282.74      290.81     19.33 o 
   1 -10   4       79.21       80.48      8.14 o 
   2 -10   4       19.51       27.88      5.08 o 
  -6  -9   4       68.61       82.62      5.76 o 
  -5  -9   4      550.40      537.28     24.92 o 
  -4  -9   4      338.37      303.49     16.17 o 
  -3  -9   4      413.23      385.48     23.71 o 
  -2  -9   4      483.01      482.23     23.48 o 
  -1  -9   4       75.52      112.16     13.56 o 
   0  -9   4      355.25      366.27     20.09 o 
   1  -9   4      339.55      321.20     19.77 o 
   2  -9   4       22.44       20.65      4.00 o 
   3  -9   4       14.12       11.55      3.42 o 
   4  -9   4       37.30       36.21      5.77 o 
  -7  -8   4      343.84      358.61     20.57 o 
  -6  -8   4      312.49      307.30     16.10 o 
  -5  -8   4      629.89      614.29     26.91 o 
  -4  -8   4      337.59      336.45     16.20 o 
  -3  -8   4        8.01       21.58      2.30 o 
  -2  -8   4        7.46        6.84      2.78 o 
  -1  -8   4      186.61      197.68     11.84 o 
   0  -8   4      157.79      144.44     10.85 o 
   1  -8   4        3.39       11.66      2.59 o 
   2  -8   4       41.78       33.48      4.56 o 
   3  -8   4       34.20       32.38      5.17 o 
   4  -8   4      157.52      146.84      9.48 o 
   5  -8   4       32.33       36.83      5.99 o 
   6  -8   4      131.14      113.09      7.56 o 
  -8  -7   4      259.98      244.63     20.75 o 
  -7  -7   4      180.77      188.04     10.43 o 
  -6  -7   4      962.64      973.88     33.06 o 
  -5  -7   4      630.30      632.30     24.89 o 
  -4  -7   4       55.37       38.15      6.21 o 
  -3  -7   4      118.19       96.40      8.16 o 
  -2  -7   4      846.65      862.20     24.59 o 
  -1  -7   4      198.15      189.84     10.25 o 
   0  -7   4      251.92      272.89     15.51 o 
   1  -7   4      886.36      881.78     32.57 o 
   2  -7   4      363.06      360.91     19.79 o 
   3  -7   4      582.89      538.07     30.73 o 
   4  -7   4      347.00      335.53     23.67 o 
   5  -7   4      265.33      280.29     20.35 o 
   6  -7   4       66.92       85.29      7.56 o 
   7  -7   4       87.10      101.48      9.72 o 
  -9  -6   4      409.97      426.55     26.33 o 
  -8  -6   4      389.56      388.33     25.37 o 
  -7  -6   4     1021.47     1018.19     45.59 o 
  -6  -6   4      764.34      733.44     27.87 o 
  -5  -6   4       89.92       90.67      5.36 o 
  -4  -6   4      140.12      134.51      8.42 o 
  -3  -6   4      349.41      340.54     13.63 o 
  -2  -6   4      138.90      156.69      7.91 o 
  -1  -6   4     1070.05     1041.44     25.51 o 
   0  -6   4     2751.33     2804.18     49.25 o 
   1  -6   4      284.85      333.55     17.38 o 
   2  -6   4      305.92      333.50     17.67 o 
   3  -6   4      346.03      355.87     22.44 o 
   4  -6   4      223.15      186.03     15.83 o 
   5  -6   4       48.99       39.08     10.16 o 
   6  -6   4        0.59        2.49      3.91 o 
   7  -6   4        2.13       13.96      6.10 o 
   8  -6   4       55.90       60.15      6.52 o 
  -9  -5   4      132.80      137.30     10.41 o 
  -8  -5   4      387.29      369.13     24.63 o 
  -7  -5   4       90.32       82.97      7.13 o 
  -6  -5   4       63.74       66.13      7.25 o 
  -5  -5   4       70.40       68.45      5.23 o 
  -4  -5   4        0.40        2.94      1.93 o 
  -3  -5   4      401.46      397.14     14.60 o 
  -2  -5   4      816.33      826.92     22.25 o 
  -1  -5   4     1300.40     1290.06     27.47 o 
   0  -5   4      406.41      361.27     14.39 o 
   1  -5   4     1414.55     1365.09     30.15 o 
   2  -5   4      968.08      971.41     38.50 o 
   3  -5   4      849.08      871.74     37.66 o 
   4  -5   4      346.47      349.00     22.21 o 
   5  -5   4       35.75       44.42      4.27 o 
   6  -5   4      723.55      725.89     36.41 o 
   7  -5   4       65.52       75.78      5.74 o 
   8  -5   4        3.82       19.90      6.31 o 
   9  -5   4       16.33       10.82      6.53 o 
  -9  -4   4       17.74       15.14      4.59 o 
  -8  -4   4        7.04        8.49      3.98 o 
  -7  -4   4      621.65      626.36     30.25 o 
  -6  -4   4      165.21      172.50     15.68 o 
  -5  -4   4      798.46      826.79     27.43 o 
  -4  -4   4     1119.17     1109.58     26.12 o 
  -3  -4   4     1423.52     1428.02     25.38 o 
  -2  -4   4     4819.94     4843.63     53.91 o 
  -1  -4   4     4288.83     4318.02     46.32 o 
   0  -4   4     2273.24     2281.74     33.99 o 
   1  -4   4     4935.27     5033.66    117.08 o 
   2  -4   4     1055.03      948.51     23.30 o 
   3  -4   4     1610.52     1614.01     49.62 o 
   4  -4   4      293.11      336.01     20.84 o 
   5  -4   4        0.03        2.30      2.41 o 
   6  -4   4       36.13       46.67      4.38 o 
   7  -4   4        4.99       12.27      3.28 o 
   8  -4   4       35.94       35.74      5.20 o 
   9  -4   4       41.71       37.83      5.21 o 
 -10  -3   4        5.86        3.46      7.50 o 
  -9  -3   4       66.12       71.21      5.45 o 
  -8  -3   4      125.29      106.59     10.77 o 
  -7  -3   4      242.79      253.39     18.89 o 
  -6  -3   4      763.37      752.73     33.28 o 
  -5  -3   4     1384.57     1358.50     30.32 o 
  -4  -3   4     3232.56     3330.65     40.66 o 
  -3  -3   4     8546.06     9057.06     91.98 o 
  -2  -3   4     3655.93     3530.42     39.63 o 
  -1  -3   4     1050.42      932.01     18.09 o 
   0  -3   4     2198.31     2117.13     27.98 o 
   1  -3   4       30.21       37.98      2.70 o 
   2  -3   4       19.29       25.60      2.31 o 
   3  -3   4      657.58      695.24     29.08 o 
   4  -3   4      518.63      487.29     24.97 o 
   5  -3   4      111.80      106.21     10.57 o 
   6  -3   4       36.59       53.33      6.21 o 
   7  -3   4      243.84      239.32     16.78 o 
   8  -3   4       34.13       42.85      7.74 o 
   9  -3   4      241.32      251.32     19.82 o 
  10  -3   4      148.01      138.21     10.68 o 
 -10  -2   4       19.54       12.66      4.23 o 
  -9  -2   4      234.96      217.94     14.62 o 
  -8  -2   4     1015.00     1034.39     41.27 o 
  -7  -2   4      410.69      405.53     20.84 o 
  -6  -2   4     1029.29     1059.59     35.57 o 
  -5  -2   4     2520.29     2563.08     42.93 o 
  -4  -2   4     2849.93     2814.96     42.36 o 
  -3  -2   4     2673.33     2650.52     32.13 o 
  -2  -2   4      405.85      313.12      9.44 o 
  -1  -2   4     1700.55     1648.56     23.54 o 
   0  -2   4      521.17      585.36     14.05 o 
   1  -2   4     2395.28     2409.23     27.57 o 
   2  -2   4      172.65      178.88     12.45 o 
   3  -2   4     1850.73     1795.94     46.62 o 
   4  -2   4     1354.21     1350.40     27.47 o 
   5  -2   4      308.58      267.64     17.63 o 
   6  -2   4       77.97       75.07      8.59 o 
   7  -2   4      920.51      899.92     39.17 o 
   8  -2   4      448.15      432.60     25.35 o 
   9  -2   4       19.30       18.90      5.25 o 
  10  -2   4       38.57       46.08      5.02 o 
 -10  -1   4      232.28      227.44     16.99 o 
  -9  -1   4      712.30      643.42     27.34 o 
  -8  -1   4      151.19      136.54      8.24 o 
  -7  -1   4      130.07      139.60     10.18 o 
  -6  -1   4     1630.53     1637.68     41.57 o 
  -5  -1   4      962.82      979.72     28.90 o 
  -4  -1   4     1266.46     1219.91     23.91 o 
  -3  -1   4      226.94      185.92      7.96 o 
  -2  -1   4     1677.22     1707.30     23.95 o 
  -1  -1   4      835.62      795.22     15.74 o 
   0  -1   4       16.33       17.35      2.11 o 
   1  -1   4     1295.43     1264.56     22.49 o 
   2  -1   4     1233.72     1226.07     32.66 o 
   3  -1   4     2057.54     2080.48     47.62 o 
   4  -1   4      730.22      705.01     19.72 o 
   5  -1   4     2425.06     2341.03     44.49 o 
   6  -1   4     1160.13     1207.27     28.71 o 
   7  -1   4       89.93       99.92      8.66 o 
   8  -1   4      706.16      690.79     33.61 o 
   9  -1   4       41.76       39.20      4.86 o 
  10  -1   4       10.39       13.55      4.66 o 
  11  -1   4       24.47       30.20      6.66 o 
 -10   0   4      178.22      171.04      9.72 o 
  -9   0   4       96.90      109.74      6.99 o 
  -8   0   4      143.75      134.10     11.39 o 
  -7   0   4     1206.39     1186.84     37.12 o 
  -6   0   4      209.45      200.62     11.80 o 
  -5   0   4       34.30       24.52      2.87 o 
  -4   0   4      139.94      140.21      7.75 o 
  -3   0   4      642.67      670.29     18.74 o 
  -2   0   4      546.26      558.83     16.54 o 
  -1   0   4     2853.95     2909.17     34.60 o 
   0   0   4     3555.42     3462.92     37.21 o 
   1   0   4     4714.54     4768.92     49.73 o 
   2   0   4     7760.23     7675.14     81.36 o 
   3   0   4     4555.65     4601.05     53.33 o 
   4   0   4     3255.64     3352.14     38.91 o 
   5   0   4     7442.53     7784.11     72.03 o 
   6   0   4     4462.18     4456.95     55.83 o 
   7   0   4     3310.97     3355.89     50.74 o 
   8   0   4       22.76       26.82      2.63 o 
   9   0   4      428.85      411.66     31.33 o 
  10   0   4        9.06       12.96      5.12 o 
  11   0   4        3.17        7.59      6.61 o 
 -10   1   4        2.69       -0.22      3.79 o 
  -9   1   4      238.65      218.96     14.50 o 
  -8   1   4       26.45       30.55      2.88 o 
  -7   1   4      320.59      310.61     16.39 o 
  -6   1   4       80.32       84.19      6.19 o 
  -5   1   4      152.31      144.47      9.07 o 
  -4   1   4      216.20      209.76      8.74 o 
  -3   1   4       65.33       46.77      3.06 o 
  -2   1   4      757.55      734.46     14.31 o 
  -1   1   4      214.12      181.29      7.06 o 
   0   1   4     8925.35     8782.66    113.94 o 
   1   1   4      157.15      160.12      6.58 o 
   2   1   4    10338.11    10187.69     80.46 o 
   3   1   4     6770.59     6750.92     71.87 o 
   4   1   4     6178.68     6170.35     58.07 o 
   5   1   4     4802.83     5043.91     56.45 o 
   6   1   4       14.02       10.85      1.69 o 
   7   1   4        2.24        8.20      1.65 o 
   8   1   4       15.22       16.87      1.88 o 
   9   1   4       35.17       35.64      2.41 o 
  10   1   4        1.95       11.68      5.59 o 
  11   1   4        3.40        7.73     10.55 o 
  -9   2   4       44.73       37.50      3.68 o 
  -8   2   4        9.13        7.96      2.83 o 
  -7   2   4        6.21        6.90      2.63 o 
  -6   2   4      201.37      182.00     11.30 o 
  -5   2   4      203.15      200.45     11.54 o 
  -4   2   4      378.38      373.51     13.89 o 
  -3   2   4     5498.93     5620.17     59.12 o 
  -2   2   4     7990.08     7884.87     98.31 o 
  -1   2   4      946.88      922.11     19.41 o 
   0   2   4    34443.29    31828.96    945.08 o 
   1   2   4      759.49      723.38     17.48 o 
   2   2   4       31.33       20.87      2.51 o 
   3   2   4     1150.39     1162.36     26.19 o 
   4   2   4       12.94       11.50      1.29 o 
   5   2   4      100.40       90.31      6.41 o 
   6   2   4     1140.07     1329.37     31.64 o 
   7   2   4      409.77      434.92     16.13 o 
   8   2   4       15.17       12.83      2.13 o 
   9   2   4      122.49      138.73      6.53 o 
  10   2   4      319.47      334.02     16.46 o 
  11   2   4       82.58       71.91      9.76 o 
  -9   3   4        0.12        0.84      3.63 o 
  -8   3   4       55.72       48.98      4.86 o 
  -7   3   4       74.06       68.50      6.32 o 
  -6   3   4      362.27      377.17     20.29 o 
  -5   3   4     2448.67     2492.32     57.78 o 
  -4   3   4     1351.78     1290.82     31.72 o 
  -3   3   4     2501.81     2538.58     42.64 o 
  -2   3   4     2255.42     2271.24     42.50 o 
  -1   3   4     7874.65     7892.25     92.78 o 
   0   3   4     4868.27     4856.72     54.93 o 
   1   3   4     2550.98     2828.05     40.05 o 
   2   3   4     6320.53     6256.30     66.73 o 
   3   3   4      569.45      575.95     18.02 o 
   4   3   4       36.61       39.10      3.76 o 
   5   3   4      747.08      795.10     25.73 o 
   6   3   4      109.63      116.17      7.20 o 
   7   3   4      119.75      120.61      9.34 o 
   8   3   4      556.15      609.58     22.69 o 
   9   3   4      232.24      263.90     12.66 o 
  10   3   4      362.61      384.27     17.86 o 
  11   3   4      144.13      125.68      8.28 o 
  -9   4   4       99.43       87.79      6.19 o 
  -8   4   4       42.74       46.75      6.62 o 
  -7   4   4       25.65       29.52      3.08 o 
  -6   4   4      913.40      905.55     35.29 o 
  -5   4   4      725.52      738.18     25.87 o 
  -4   4   4      495.49      483.92     21.71 o 
  -3   4   4      971.89      960.57     26.36 o 
  -2   4   4     1718.85     1767.16     31.09 o 
  -1   4   4     2106.93     2133.84     37.45 o 
   0   4   4     1057.97     1046.13     24.85 o 
   1   4   4     5120.75     5168.93     64.84 o 
   2   4   4     1455.21     1461.94     30.00 o 
   3   4   4       50.74       60.65      4.38 o 
   4   4   4     1050.20     1078.51     28.10 o 
   5   4   4     3928.83     3962.56     65.20 o 
   6   4   4     2511.89     2564.83     41.07 o 
   7   4   4     1120.82     1164.77     28.44 o 
   8   4   4      529.69      549.93     19.45 o 
   9   4   4     1293.60     1361.16     34.41 o 
  10   4   4       83.16       97.95      7.16 o 
  11   4   4      269.71      250.45     15.95 o 
  -8   5   4        9.49       10.02      3.85 o 
  -7   5   4      194.25      177.00     12.98 o 
  -6   5   4      106.12       92.09      6.91 o 
  -5   5   4      221.07      209.23     12.26 o 
  -4   5   4      537.50      517.82     20.84 o 
  -3   5   4      570.90      531.17     19.60 o 
  -2   5   4       49.91       45.75      3.22 o 
  -1   5   4      254.80      256.13     10.91 o 
   0   5   4     1579.56     1588.93     34.04 o 
   1   5   4      255.42      265.42     12.02 o 
   2   5   4     1719.23     1808.43     35.44 o 
   3   5   4      870.25      911.65     24.22 o 
   4   5   4     3353.67     3561.46     55.05 o 
   5   5   4      307.61      296.40     15.73 o 
   6   5   4      712.60      650.50     18.69 o 
   7   5   4      769.37      788.04     25.71 o 
   8   5   4     1085.77     1097.79     32.72 o 
   9   5   4      248.47      218.12     13.97 o 
  10   5   4      464.35      446.52     26.57 o 
  11   5   4        4.49       23.82      5.48 o 
  -8   6   4      252.09      246.75     17.74 o 
  -7   6   4      318.44      305.13     18.21 o 
  -6   6   4      480.49      513.86     25.10 o 
  -5   6   4       44.38       37.19      3.73 o 
  -4   6   4        2.27       -0.24      1.97 o 
  -3   6   4      119.75      148.30      9.47 o 
  -2   6   4       11.12        9.00      1.69 o 
  -1   6   4      105.23      115.98      7.87 o 
   0   6   4      571.89      592.35     18.42 o 
   1   6   4     2094.39     2100.69     41.61 o 
   2   6   4      580.31      544.46     19.27 o 
   3   6   4     2980.17     2963.33     48.80 o 
   4   6   4      500.91      447.62     16.77 o 
   5   6   4     1380.90     1451.84     46.98 o 
   6   6   4      820.85      831.27     31.06 o 
   7   6   4      240.79      228.99     14.98 o 
   8   6   4     1145.90     1135.01     39.63 o 
   9   6   4       16.93       21.94      3.28 o 
  10   6   4        4.04        2.05      3.63 o 
  11   6   4        5.01        4.66      5.72 o 
  -7   7   4        7.59       15.30      7.93 o 
  -6   7   4        6.31       11.64      3.96 o 
  -5   7   4       21.51       23.00      2.75 o 
  -4   7   4        6.95        7.28      2.17 o 
  -3   7   4       83.67       79.84      8.18 o 
  -2   7   4      175.90      172.57      9.45 o 
  -1   7   4      513.17      543.65     19.28 o 
   0   7   4      191.27      203.99     10.73 o 
   1   7   4     1605.47     1591.71     34.21 o 
   2   7   4     1722.63     1664.53     37.74 o 
   3   7   4     3907.13     3962.82     80.65 o 
   4   7   4      736.89      692.38     31.23 o 
   5   7   4      815.11      851.51     36.34 o 
   6   7   4      650.44      683.28     32.66 o 
   7   7   4       32.21       26.96      2.77 o 
   8   7   4      133.81      109.72      7.77 o 
   9   7   4        7.59       12.49      2.99 o 
  10   7   4       12.82       32.32      7.65 o 
  11   7   4        0.09        3.68      5.91 o 
  -6   8   4       33.83       41.89      4.80 o 
  -5   8   4        6.16        0.24      3.55 o 
  -4   8   4        0.13        7.77      2.54 o 
  -3   8   4       64.61       61.51      5.52 o 
  -2   8   4        5.08        8.16      2.26 o 
  -1   8   4     1669.40     1664.95     38.37 o 
   0   8   4     1827.30     1889.03     39.60 o 
   1   8   4      399.71      434.64     19.11 o 
   2   8   4      672.17      702.01     31.75 o 
   3   8   4     1586.89     1592.73     51.68 o 
   4   8   4      437.14      445.07     25.54 o 
   5   8   4      576.62      603.44     31.18 o 
   6   8   4      160.13      162.35     14.19 o 
   7   8   4      262.30      264.78     18.13 o 
   8   8   4        0.06        0.97      2.70 o 
   9   8   4       88.66       64.93      7.06 o 
  10   8   4      112.43      115.09     11.30 o 
  -5   9   4       34.79       49.83      7.53 o 
  -4   9   4       15.48       30.01      4.58 o 
  -3   9   4       29.67       35.61      3.51 o 
  -2   9   4        3.56        9.01      2.29 o 
  -1   9   4      311.78      331.32     16.75 o 
   0   9   4        2.92        7.04      2.44 o 
   1   9   4      739.57      756.72     34.11 o 
   2   9   4      549.86      549.20     28.58 o 
   3   9   4        8.95       14.97      2.59 o 
   4   9   4        0.68        4.60      2.51 o 
   5   9   4        0.05        8.05      2.74 o 
   6   9   4      191.04      182.21     13.42 o 
   7   9   4      134.36      119.75     11.11 o 
   8   9   4      649.82      648.26     34.59 o 
   9   9   4      448.61      431.75     41.46 o 
  -4  10   4      164.52      146.78     10.37 o 
  -3  10   4      246.15      257.09     36.77 o 
  -2  10   4      534.19      561.89     37.52 o 
  -1  10   4      157.77      151.75     10.99 o 
   0  10   4       83.68       78.81      5.35 o 
   1  10   4      200.76      211.51     15.48 o 
   2  10   4       66.87       87.63      7.90 o 
   3  10   4       18.60       10.08      2.70 o 
   4  10   4      106.55       64.02     11.04 o 
   5  10   4      197.56      176.93     14.70 o 
   6  10   4       66.82       73.95      5.33 o 
   7  10   4      592.87      577.68     32.63 o 
   8  10   4      354.27      334.97     32.88 o 
   9  10   4      107.07      121.27     11.43 o 
  -2  11   4      145.88      148.09     22.22 o 
  -1  11   4       65.51       75.68      9.01 o 
   0  11   4       39.92       43.19      3.93 o 
   1  11   4       98.68       66.56      5.94 o 
   2  11   4      111.83       82.04      6.93 o 
   3  11   4       40.00       41.20      7.29 o 
   4  11   4        4.42        8.64      3.36 o 
   5  11   4       40.39       42.32      8.25 o 
   6  11   4      243.04      236.73     21.67 o 
   7  11   4      211.61      212.11     14.58 o 
   0  12   4        9.09        5.51      7.90 o 
   1  12   4       42.37       33.22      8.06 o 
   2  12   4      135.64      117.65      6.95 o 
   3  12   4      191.27      167.88     12.55 o 
   4  12   4      164.49      164.35     11.45 o 
   5  12   4      452.49      469.81     29.24 o 
   6  12   4      203.72      195.31     13.22 o 
  -3 -10   5      136.56       67.11      8.86 o 
  -2 -10   5       44.82       66.01      6.99 o 
  -1 -10   5      146.59      177.24     11.52 o 
   0 -10   5       10.61       15.14      3.83 o 
   1 -10   5       40.21       72.13      7.27 o 
  -5  -9   5      399.95      412.23     20.11 o 
  -4  -9   5      146.72      130.47     15.56 o 
  -3  -9   5      112.76       84.67     10.32 o 
  -2  -9   5      131.46      138.15      9.09 o 
  -1  -9   5        1.32        2.37      3.20 o 
   0  -9   5        0.08        4.50      3.17 o 
   1  -9   5        8.13       13.24      3.24 o 
   2  -9   5       69.19       51.92      4.82 o 
   3  -9   5        1.98        0.62      3.74 o 
   4  -9   5        2.64        5.52      5.39 o 
  -6  -8   5      108.15       96.45      6.27 o 
  -5  -8   5      232.72      229.96     12.79 o 
  -4  -8   5       69.12       59.82      5.33 o 
  -3  -8   5        7.01        2.27      3.66 o 
  -2  -8   5        5.67        8.50      4.74 o 
  -1  -8   5       35.22       34.19      3.26 o 
   0  -8   5      231.09      221.31     13.79 o 
   1  -8   5      112.57      107.38      7.47 o 
   2  -8   5       29.80       28.26      5.66 o 
   3  -8   5       58.77       43.05      3.80 o 
   4  -8   5       72.77       70.58      9.61 o 
   5  -8   5       74.68       77.24      6.72 o 
  -7  -7   5       53.91       55.14      7.88 o 
  -6  -7   5      141.10      110.60      6.90 o 
  -5  -7   5       21.48       16.81      3.61 o 
  -4  -7   5       21.70       18.51      2.31 o 
  -3  -7   5       16.42       18.10      2.17 o 
  -2  -7   5        0.91        2.44      1.94 o 
  -1  -7   5      593.76      599.66     26.10 o 
   0  -7   5      341.72      347.90     18.59 o 
   1  -7   5      415.63      406.99     21.53 o 
   2  -7   5      156.23      148.76     11.20 o 
   3  -7   5     1160.81     1084.93     40.15 o 
   4  -7   5      720.44      691.95     37.44 o 
   5  -7   5       54.45       37.23      5.16 o 
   6  -7   5      128.49      149.18     20.36 o 
  -8  -6   5       66.26       73.26      5.68 o 
  -7  -6   5      165.20      160.64     10.73 o 
  -6  -6   5       95.65       85.05      6.47 o 
  -5  -6   5      190.13      194.17     11.54 o 
  -4  -6   5      104.87      108.90      6.71 o 
  -3  -6   5        6.88        2.24      1.96 o 
  -2  -6   5      965.30      980.00     26.48 o 
  -1  -6   5      355.02      383.76     14.72 o 
   0  -6   5      572.25      580.46     24.81 o 
   1  -6   5      516.13      580.92     25.28 o 
   2  -6   5      559.83      624.02     27.38 o 
   3  -6   5     1012.41      992.09     43.96 o 
   4  -6   5       95.32      112.09      9.63 o 
   5  -6   5       15.82       21.85      3.99 o 
   6  -6   5       18.29       20.41      3.87 o 
   7  -6   5       87.85       85.88     11.61 o 
   8  -6   5       11.27       18.70      5.48 o 
  -9  -5   5       41.92       52.48      7.19 o 
  -8  -5   5       41.12       35.96      4.69 o 
  -7  -5   5        1.92        0.45      4.88 o 
  -6  -5   5      125.60      121.34     14.10 o 
  -5  -5   5       49.76       57.80      4.23 o 
  -4  -5   5      260.47      280.55     14.36 o 
  -3  -5   5      390.22      377.63     16.28 o 
  -2  -5   5     1963.38     1939.74     37.20 o 
  -1  -5   5       43.89       46.36      3.53 o 
   0  -5   5      591.38      544.18     16.66 o 
   1  -5   5      173.69      164.72     11.00 o 
   2  -5   5     1036.74     1044.54     34.80 o 
   3  -5   5      270.48      272.76     18.88 o 
   4  -5   5       41.45       48.28      5.70 o 
   5  -5   5       20.74       17.93      3.06 o 
   6  -5   5       41.66       69.53      6.24 o 
   7  -5   5      237.83      241.40     16.98 o 
   8  -5   5       16.45       18.76      7.25 o 
  -9  -4   5       63.82       48.92      7.51 o 
  -8  -4   5        5.64        5.30      4.18 o 
  -7  -4   5      753.65      735.07     33.67 o 
  -6  -4   5      607.66      649.29     30.21 o 
  -5  -4   5     1839.16     1843.23     44.61 o 
  -4  -4   5     1856.22     1886.07     42.82 o 
  -3  -4   5     1516.00     1523.59     27.77 o 
  -2  -4   5     3852.47     3789.03     45.72 o 
  -1  -4   5     1370.19     1347.19     27.28 o 
   0  -4   5      231.31      215.35      9.10 o 
   1  -4   5     1527.95     1581.72     31.60 o 
   2  -4   5       44.15       57.81      6.63 o 
   3  -4   5        4.99        8.45      3.48 o 
   4  -4   5       10.64       22.58      3.07 o 
   5  -4   5      828.94      838.03     38.12 o 
   6  -4   5       94.63      106.83      8.77 o 
   7  -4   5      226.61      216.70     16.29 o 
   8  -4   5       39.06       47.32      4.65 o 
   9  -4   5        0.16       10.53      6.60 o 
  -9  -3   5       42.08       44.96      7.23 o 
  -8  -3   5      202.63      195.14     16.42 o 
  -7  -3   5      785.76      794.22     40.46 o 
  -6  -3   5      933.81      911.23     36.81 o 
  -5  -3   5     1479.01     1493.17     33.12 o 
  -4  -3   5     2237.20     2218.00     39.07 o 
  -3  -3   5     2845.59     2867.47     38.06 o 
  -2  -3   5     1711.47     1686.26     27.62 o 
  -1  -3   5      701.53      714.50     16.61 o 
   0  -3   5     2285.21     2334.81     34.86 o 
   1  -3   5      511.33      570.60     13.89 o 
   2  -3   5       61.27       57.21      4.87 o 
   3  -3   5      685.55      689.57     30.21 o 
   4  -3   5      440.90      438.82     23.71 o 
   5  -3   5      269.78      276.52     18.82 o 
   6  -3   5       76.00       69.39      6.94 o 
   7  -3   5      201.17      191.67     14.58 o 
   8  -3   5      255.68      258.11     19.66 o 
   9  -3   5      115.90      103.71     11.57 o 
  10  -3   5       59.82       64.75     10.33 o 
  -9  -2   5       76.37       90.06      7.16 o 
  -8  -2   5      735.41      726.59     39.77 o 
  -7  -2   5      294.87      277.64     16.38 o 
  -6  -2   5      778.62      821.35     28.57 o 
  -5  -2   5      744.49      765.17     26.24 o 
  -4  -2   5      330.09      314.58     12.97 o 
  -3  -2   5      569.52      564.50     13.98 o 
  -2  -2   5     1982.37     2058.41     29.30 o 
  -1  -2   5      290.50      303.59      9.80 o 
   0  -2   5       76.19       69.46      4.09 o 
   1  -2   5      166.18      156.02      6.61 o 
   2  -2   5     1003.11     1057.16     29.28 o 
   3  -2   5     2152.45     2092.21     52.76 o 
   4  -2   5     2391.93     2424.49     60.50 o 
   5  -2   5      740.57      701.42     31.95 o 
   6  -2   5     1673.12     1709.58     55.36 o 
   7  -2   5      810.38      870.01     39.32 o 
   8  -2   5       43.02       38.90      4.42 o 
   9  -2   5      157.58      164.53     31.90 o 
  10  -2   5        2.82        6.44      6.77 o 
  -9  -1   5      588.74      613.13     31.08 o 
  -8  -1   5      257.53      247.64     13.75 o 
  -7  -1   5     1257.96     1283.94     39.20 o 
  -6  -1   5      597.34      572.31     22.92 o 
  -5  -1   5      401.42      394.04     17.81 o 
  -4  -1   5      147.61      164.97      7.89 o 
  -3  -1   5       33.82       42.34      2.82 o 
  -2  -1   5      220.56      226.60      7.61 o 
  -1  -1   5      874.35      895.95     17.10 o 
   0  -1   5      727.84      688.59     15.59 o 
   1  -1   5     2133.89     2142.03     30.94 o 
   2  -1   5     3280.92     3289.69     46.18 o 
   3  -1   5       94.85       86.73      7.20 o 
   4  -1   5      557.89      496.91     23.77 o 
   5  -1   5      255.23      234.92     11.37 o 
   6  -1   5      292.82      283.60     18.59 o 
   7  -1   5       90.27       84.00     12.95 o 
   8  -1   5      376.63      415.02     24.92 o 
   9  -1   5       62.74       67.03     10.60 o 
  10  -1   5        6.91       12.08      6.14 o 
  11  -1   5        5.38       -2.00      6.59 o 
  -9   0   5      256.01      239.40     14.40 o 
  -8   0   5      246.88      230.91     12.89 o 
  -7   0   5      307.71      294.67     15.90 o 
  -6   0   5      173.96      178.80     10.99 o 
  -5   0   5      314.92      343.48     16.00 o 
  -4   0   5        0.73        3.59      1.96 o 
  -3   0   5     2154.49     2202.35     46.05 o 
  -2   0   5     4777.79     4686.75     49.13 o 
  -1   0   5     9039.67     9014.60     65.84 o 
   0   0   5     2702.75     2735.12     35.61 o 
   1   0   5     4688.16     4684.12     48.25 o 
   2   0   5     4155.46     4138.36     40.76 o 
   3   0   5     8007.02     8055.93     65.12 o 
   4   0   5       80.05       60.80      4.26 o 
   5   0   5      573.75      621.48     16.20 o 
   6   0   5      759.79      755.29     18.04 o 
   7   0   5      894.61      904.60     27.26 o 
   8   0   5      149.81      122.88      8.45 o 
   9   0   5       67.47       52.17      5.63 o 
  10   0   5       22.91       17.15      6.87 o 
  11   0   5       55.80       62.51      6.79 o 
  -9   1   5       96.27       80.86      6.46 o 
  -8   1   5       34.83       44.60      5.79 o 
  -7   1   5       30.60       27.84      2.97 o 
  -6   1   5       87.36       84.02      6.49 o 
  -5   1   5       23.79       21.77      3.54 o 
  -4   1   5     1277.36     1206.86     31.81 o 
  -3   1   5     2045.58     2066.85     27.93 o 
  -2   1   5      859.64      803.77     15.68 o 
  -1   1   5     3228.88     3096.60     49.06 o 
   0   1   5     7353.87     7314.96     72.37 o 
   1   1   5     7819.69     7750.98     65.58 o 
   2   1   5     4754.58     4677.72     44.52 o 
   3   1   5      698.53      757.23     20.61 o 
   4   1   5     3283.01     3443.25     46.71 o 
   5   1   5     2938.90     2913.61     40.56 o 
   6   1   5      695.34      675.61     19.42 o 
   7   1   5        1.31        4.89      1.54 o 
   8   1   5      670.40      685.11     21.89 o 
   9   1   5       83.17       72.31      5.32 o 
  10   1   5       59.84       46.85     11.61 o 
  11   1   5       20.23       15.64      7.74 o 
  -9   2   5        4.18        1.32      3.52 o 
  -8   2   5      115.22      122.69     10.06 o 
  -7   2   5       36.60       37.82      3.60 o 
  -6   2   5      298.87      290.88     15.52 o 
  -5   2   5      339.64      349.02     17.05 o 
  -4   2   5      677.09      593.16     21.57 o 
  -3   2   5     3528.37     3315.42     43.91 o 
  -2   2   5     4896.39     4784.54     47.71 o 
  -1   2   5      909.69      878.50     19.99 o 
   0   2   5     9088.94     8849.02    235.74 o 
   1   2   5     3184.45     3145.62     43.01 o 
   2   2   5       12.24       20.06      2.00 o 
   3   2   5      134.28      112.77      6.82 o 
   4   2   5       17.18       20.45      2.98 o 
   5   2   5       34.34       33.88      2.50 o 
   6   2   5      822.37      891.49     24.92 o 
   7   2   5      948.46      978.72     26.10 o 
   8   2   5      276.36      283.06     12.55 o 
   9   2   5      757.16      809.49     27.29 o 
  10   2   5      310.43      301.20     22.57 o 
  11   2   5      159.54      137.58     14.32 o 
  -9   3   5      116.50      101.94      9.59 o 
  -8   3   5      286.43      286.63     16.06 o 
  -7   3   5      332.36      328.99     17.96 o 
  -6   3   5      314.26      299.62     16.24 o 
  -5   3   5     1595.33     1634.78     42.29 o 
  -4   3   5      415.26      404.20     15.50 o 
  -3   3   5      963.02     1017.58     24.15 o 
  -2   3   5     2048.24     2096.17     33.50 o 
  -1   3   5     3641.15     3851.16     79.19 o 
   0   3   5       16.50       14.97      3.06 o 
   1   3   5       43.63       40.55      3.49 o 
   2   3   5      383.21      410.63     14.59 o 
   3   3   5      375.78      344.60     14.52 o 
   4   3   5     3894.34     4192.01     61.20 o 
   5   3   5      474.15      446.28     18.45 o 
   6   3   5     2423.00     2447.27     44.27 o 
   7   3   5     1133.86     1172.02     31.36 o 
   8   3   5      343.38      379.58     16.72 o 
   9   3   5      532.29      559.49     20.52 o 
  10   3   5      675.87      725.85     24.25 o 
  11   3   5       17.91       30.09      9.03 o 
  -8   4   5      187.95      188.63     10.90 o 
  -7   4   5      159.73      142.94     13.59 o 
  -6   4   5      845.23      851.91     34.32 o 
  -5   4   5      554.36      535.07     24.85 o 
  -4   4   5     2400.63     2440.13     47.99 o 
  -3   4   5      841.57      857.06     25.05 o 
  -2   4   5      379.92      381.31     14.79 o 
  -1   4   5       22.74       26.55      2.03 o 
   0   4   5      418.91      443.87     15.69 o 
   1   4   5        7.22       12.36      1.57 o 
   2   4   5     1249.55     1262.59     28.83 o 
   3   4   5      645.68      605.13     20.09 o 
   4   4   5      252.87      208.85     11.28 o 
   5   4   5     5127.34     5276.42     90.48 o 
   6   4   5     2073.66     2064.84     35.97 o 
   7   4   5     1213.61     1222.10     28.95 o 
   8   4   5     1533.82     1555.70     35.26 o 
   9   4   5      250.88      236.06     12.75 o 
  10   4   5       21.27       30.76      5.41 o 
  11   4   5       71.33       53.32      5.25 o 
  -8   5   5        2.40       -2.79      3.90 o 
  -7   5   5      204.30      181.17     14.26 o 
  -6   5   5      156.01      156.20     10.98 o 
  -5   5   5       26.83       17.44      3.26 o 
  -4   5   5      167.60      139.06      8.56 o 
  -3   5   5        2.76        1.93      1.63 o 
  -2   5   5        7.14        4.38      1.21 o 
  -1   5   5     1062.25     1058.44     24.72 o 
   0   5   5     2918.11     2934.59     48.93 o 
   1   5   5     2079.52     2043.40     39.56 o 
   2   5   5     1849.78     1806.15     36.68 o 
   3   5   5     2728.12     2748.85     47.80 o 
   4   5   5     2542.92     2589.58     47.79 o 
   5   5   5     1065.54     1000.16     37.22 o 
   6   5   5      977.33     1027.63     33.69 o 
   7   5   5      503.06      508.49     24.99 o 
   8   5   5      907.50      883.07     33.46 o 
   9   5   5      130.77      126.18     11.85 o 
  10   5   5       52.69       32.52      3.75 o 
  11   5   5        4.33       -0.64      5.33 o 
  -7   6   5        0.16       -3.59      3.59 o 
  -6   6   5        3.89       10.40      3.04 o 
  -5   6   5       26.86       33.39      3.96 o 
  -4   6   5        7.17        9.67      1.99 o 
  -3   6   5       75.41       80.61      7.26 o 
  -2   6   5      312.28      320.53     13.42 o 
  -1   6   5      959.78     1000.22     25.72 o 
   0   6   5     2702.37     2765.79     43.66 o 
   1   6   5     1544.09     1552.97     36.11 o 
   2   6   5     3816.47     3787.98     58.79 o 
   3   6   5     7890.90     8120.95     93.55 o 
   4   6   5     2754.05     2831.46     51.04 o 
   5   6   5      573.68      581.06     28.41 o 
   6   6   5      576.10      565.18     28.99 o 
   7   6   5       66.73       57.47      5.63 o 
   8   6   5       24.10       21.32      6.21 o 
   9   6   5      135.18      148.40      9.90 o 
  10   6   5        5.31        3.58      3.50 o 
  11   6   5       28.48       28.15      5.10 o 
  -7   7   5        0.31        4.68      4.01 o 
  -6   7   5       20.03        5.56      3.37 o 
  -5   7   5       76.45       93.68      6.70 o 
  -4   7   5        4.56       19.35      2.76 o 
  -3   7   5      687.61      714.99     28.49 o 
  -2   7   5     1421.85     1443.13     34.46 o 
  -1   7   5     1218.96     1225.36     30.69 o 
   0   7   5      289.46      293.65     12.65 o 
   1   7   5     3242.55     3293.13     58.14 o 
   2   7   5      979.25      973.66     28.97 o 
   3   7   5      929.74      904.12     27.19 o 
   4   7   5      149.86      125.03     13.29 o 
   5   7   5      370.46      375.80     22.54 o 
   6   7   5       71.49       83.53      8.48 o 
   7   7   5      185.73      202.34     16.83 o 
   8   7   5      125.26      126.26      8.87 o 
   9   7   5      194.36      209.40     14.15 o 
  10   7   5      142.68      129.39      8.90 o 
  11   7   5        6.03       13.94      4.58 o 
  -6   8   5      134.94      119.06     12.44 o 
  -5   8   5      150.84      138.00      8.40 o 
  -4   8   5      768.01      771.26     28.31 o 
  -3   8   5      459.30      498.86     23.28 o 
  -2   8   5      174.46      188.13     12.52 o 
  -1   8   5      888.41      917.56     27.21 o 
   0   8   5      708.46      707.98     26.46 o 
   1   8   5      407.28      430.57     19.37 o 
   2   8   5      392.01      419.52     23.37 o 
   3   8   5      159.36      147.58     11.90 o 
   4   8   5       47.36       39.57      6.37 o 
   5   8   5      111.62      104.10      8.42 o 
   6   8   5       45.76       37.68     11.35 o 
   7   8   5      197.27      165.53     13.62 o 
   8   8   5        1.83        9.60      6.53 o 
   9   8   5      120.22      122.18      8.29 o 
  10   8   5      167.97      181.68     12.36 o 
  -5   9   5        9.02       11.50      4.07 o 
  -4   9   5       18.45       24.56      3.69 o 
  -3   9   5      100.26      113.70      6.90 o 
  -2   9   5      169.27      184.48     14.37 o 
  -1   9   5        9.28       11.54      2.58 o 
   0   9   5        0.71        2.84      2.07 o 
   1   9   5       11.92       21.63      4.16 o 
   2   9   5       14.62       24.28      2.47 o 
   3   9   5        0.33        0.35      2.35 o 
   4   9   5       67.98       50.47      4.80 o 
   5   9   5      565.18      528.61     29.56 o 
   6   9   5      641.39      658.85     34.34 o 
   7   9   5      160.52      146.62     12.64 o 
   8   9   5      507.80      502.40     29.66 o 
   9   9   5      425.91      460.74     27.45 o 
  10   9   5      197.57      175.84     14.39 o 
  -4  10   5      143.59      119.14      8.87 o 
  -3  10   5       71.33       66.13      5.53 o 
  -2  10   5      111.53      118.80     13.72 o 
  -1  10   5        4.88       18.05      5.55 o 
   0  10   5        0.02       -2.85      2.85 o 
   1  10   5        3.95        1.36      2.71 o 
   2  10   5      284.54      276.64     19.27 o 
   3  10   5      274.45      240.92     17.61 o 
   4  10   5      512.11      506.28     29.44 o 
   5  10   5      784.10      744.49     41.02 o 
   6  10   5      524.84      541.23     31.66 o 
   7  10   5      900.86      929.92     44.22 o 
   8  10   5      542.82      534.83     30.39 o 
   9  10   5      216.63      206.67     14.94 o 
  -2  11   5        1.94        2.84      7.45 o 
  -1  11   5        0.01       -3.48      4.41 o 
   0  11   5        5.55        2.50      6.66 o 
   1  11   5        3.50        1.15      3.62 o 
   2  11   5      184.98      185.34     14.73 o 
   3  11   5      562.34      533.34     30.22 o 
   4  11   5      396.58      379.38     24.76 o 
   5  11   5      200.83      204.17     15.62 o 
   6  11   5      171.03      155.30     12.25 o 
   7  11   5      330.24      314.74     22.86 o 
   8  11   5       45.23       50.60      6.20 o 
   0  12   5       23.11       41.53      5.67 o 
   1  12   5        5.32       15.08      5.25 o 
   2  12   5      354.99      352.31     23.22 o 
   3  12   5       89.86       85.28      5.28 o 
   4  12   5      211.76      204.44     13.75 o 
   5  12   5      254.66      250.79     16.96 o 
   6  12   5      108.70      110.19     17.55 o 
  -4  -9   6      207.28      188.52     27.95 o 
  -3  -9   6       35.82       45.73      5.91 o 
  -2  -9   6        8.29       17.71      7.60 o 
  -1  -9   6      108.90       91.82      5.94 o 
   0  -9   6       62.66       66.51      6.04 o 
   1  -9   6      170.97      136.74      9.70 o 
   2  -9   6      119.31       91.00      6.30 o 
   3  -9   6       88.87       90.08     11.30 o 
  -6  -8   6        6.23        2.52      3.52 o 
  -5  -8   6        4.09        8.70      3.27 o 
  -4  -8   6        0.00       -2.09      2.89 o 
  -3  -8   6       54.09       51.56      8.29 o 
  -2  -8   6       22.07       27.76      5.72 o 
  -1  -8   6       74.75       68.38     11.62 o 
   0  -8   6      147.34      119.11     12.77 o 
   1  -8   6      537.77      569.83     26.88 o 
   2  -8   6      287.80      279.17     16.53 o 
   3  -8   6      124.37       90.80      9.35 o 
   4  -8   6       29.59       36.45      6.08 o 
   5  -8   6        4.05       17.69      4.68 o 
  -7  -7   6       27.01       40.11      4.86 o 
  -6  -7   6        6.17        0.98      3.49 o 
  -5  -7   6       84.43       92.02      8.09 o 
  -4  -7   6      633.57      643.83     25.08 o 
  -3  -7   6       56.26       64.47      4.79 o 
  -2  -7   6      898.29      915.14     34.53 o 
  -1  -7   6      632.89      659.44     28.96 o 
   0  -7   6     1065.75     1132.91     39.94 o 
   1  -7   6      368.15      360.96     20.59 o 
   2  -7   6       54.91       62.48      5.18 o 
   3  -7   6      282.58      243.44     17.69 o 
   4  -7   6       57.94       67.31      4.95 o 
   5  -7   6       95.19       88.48      8.00 o 
   6  -7   6        5.19        7.39      6.21 o 
  -7  -6   6      131.13       80.03     10.93 o 
  -6  -6   6      112.05       90.45     14.30 o 
  -5  -6   6      624.96      597.43     27.31 o 
  -4  -6   6      469.58      522.56     21.85 o 
  -3  -6   6      605.25      697.69     25.09 o 
  -2  -6   6     2761.18     2746.31     48.46 o 
  -1  -6   6        7.83       12.71      5.38 o 
   0  -6   6      324.80      326.21     18.19 o 
   1  -6   6       65.90       71.49      5.46 o 
   2  -6   6        5.41        2.36      2.39 o 
   3  -6   6      464.71      529.49     25.88 o 
   4  -6   6       11.18       13.22      3.84 o 
   5  -6   6       70.92       80.97      6.58 o 
   6  -6   6       47.67       38.27      5.31 o 
   7  -6   6        1.24        6.75      4.91 o 
  -8  -5   6       58.95       65.97      4.89 o 
  -7  -5   6      214.41      214.24     14.79 o 
  -6  -5   6      131.98      139.13      9.65 o 
  -5  -5   6      232.23      254.80     13.92 o 
  -4  -5   6      143.52      144.50      9.14 o 
  -3  -5   6      359.85      349.53     18.45 o 
  -2  -5   6      848.17      848.20     24.14 o 
  -1  -5   6       75.89       75.41      4.40 o 
   0  -5   6      939.93      895.26     31.82 o 
   1  -5   6        0.71        1.36      1.79 o 
   2  -5   6      381.36      363.35     19.62 o 
   3  -5   6       60.26       58.47      5.88 o 
   4  -5   6       88.08       58.89      9.35 o 
   5  -5   6      342.95      318.48     22.56 o 
   6  -5   6       36.73       42.61      4.76 o 
   7  -5   6       46.14       46.52      4.53 o 
   8  -5   6      137.58      150.39     20.59 o 
  -8  -4   6      134.90      130.82     10.15 o 
  -7  -4   6      256.65      251.88     18.19 o 
  -6  -4   6      615.01      632.91     30.52 o 
  -5  -4   6     1087.57     1075.34     33.52 o 
  -4  -4   6     1036.69     1012.39     31.25 o 
  -3  -4   6      690.66      688.27     23.81 o 
  -2  -4   6     1117.04     1152.69     24.41 o 
  -1  -4   6       45.82       31.34      4.38 o 
   0  -4   6       52.10       67.33      3.96 o 
   1  -4   6        5.98       10.65      1.76 o 
   2  -4   6      517.79      524.01     22.84 o 
   3  -4   6      902.03      913.14     38.76 o 
   4  -4   6      603.06      611.53     31.68 o 
   5  -4   6      477.97      470.68     28.30 o 
   6  -4   6       55.87       55.63      4.92 o 
   7  -4   6      727.88      698.37     37.04 o 
   8  -4   6        2.01        1.47      4.01 o 
   9  -4   6       25.44       18.17     12.43 o 
  -9  -3   6      220.47      199.77     16.91 o 
  -8  -3   6      346.95      353.40     25.99 o 
  -7  -3   6     1228.69     1248.74     47.54 o 
  -6  -3   6      295.68      284.09     18.40 o 
  -5  -3   6      584.57      575.23     27.36 o 
  -4  -3   6      845.30      870.17     24.03 o 
  -3  -3   6     1020.42     1054.12     25.71 o 
  -2  -3   6       18.91       18.36      1.33 o 
  -1  -3   6        6.86       14.28      1.33 o 
   0  -3   6       62.08       71.46      3.86 o 
   1  -3   6      168.16      198.19      7.43 o 
   2  -3   6      389.49      391.95     18.25 o 
   3  -3   6        1.03        2.35      1.80 o 
   4  -3   6     1086.01     1096.57     42.45 o 
   5  -3   6      139.50      140.95     12.57 o 
   6  -3   6      703.60      726.86     36.37 o 
   7  -3   6      578.39      639.58     33.89 o 
   8  -3   6      136.98      144.50     21.10 o 
   9  -3   6        9.27       16.74      7.84 o 
  -9  -2   6      115.77      106.48     10.03 o 
  -8  -2   6      378.10      379.59     25.98 o 
  -7  -2   6        3.77        0.35      5.14 o 
  -6  -2   6      118.07      110.03      7.57 o 
  -5  -2   6       66.35       63.75      4.69 o 
  -4  -2   6        3.35        3.51      1.63 o 
  -3  -2   6       19.16       14.83      2.08 o 
  -2  -2   6      124.79      135.19      6.05 o 
  -1  -2   6      218.66      198.27      7.74 o 
   0  -2   6       70.30      119.82      5.40 o 
   1  -2   6     2725.40     2624.46     36.38 o 
   2  -2   6     2052.84     2076.56     39.85 o 
   3  -2   6     3363.75     3394.86     71.99 o 
   4  -2   6      431.05      454.28     24.25 o 
   5  -2   6      581.29      554.68     28.82 o 
   6  -2   6     2287.34     2322.15     67.75 o 
   7  -2   6      107.91      108.81      9.37 o 
   8  -2   6       14.71       28.53      6.29 o 
   9  -2   6       77.27       75.63      8.40 o 
  10  -2   6       14.15       12.72      6.45 o 
  -9  -1   6       78.00       88.23      7.55 o 
  -8  -1   6       54.21       74.73     10.28 o 
  -7  -1   6      254.53      236.50     14.80 o 
  -6  -1   6      434.24      435.74     22.60 o 
  -5  -1   6       15.33       12.72      1.94 o 
  -4  -1   6        0.67        8.82      2.30 o 
  -3  -1   6      903.90      879.32     22.01 o 
  -2  -1   6     1462.53     1432.86     25.02 o 
  -1  -1   6     1877.67     1847.86     27.39 o 
   0  -1   6     2769.33     2752.10     33.23 o 
   1  -1   6     5683.46     5894.19     67.07 o 
   2  -1   6        2.43       11.67      1.25 o 
   3  -1   6      763.99      742.50     29.28 o 
   4  -1   6      703.61      765.68     31.95 o 
   5  -1   6        2.04        9.27      2.13 o 
   6  -1   6       76.99       99.12      8.37 o 
   7  -1   6       56.58       67.03      7.90 o 
   8  -1   6        6.60       11.50      5.21 o 
   9  -1   6       28.64       31.55      9.23 o 
  10  -1   6       12.61       32.63      6.35 o 
  -9   0   6      105.87       86.97      5.47 o 
  -8   0   6       44.57       43.82      3.69 o 
  -7   0   6       78.23       75.57      5.24 o 
  -6   0   6      228.59      231.65     12.56 o 
  -5   0   6      388.96      409.92     18.41 o 
  -4   0   6      289.72      272.03     13.71 o 
  -3   0   6     3970.33     4087.40     50.12 o 
  -2   0   6     2318.45     2249.56     27.98 o 
  -1   0   6     2084.56     1969.09     27.22 o 
   0   0   6     5433.76     5420.92     48.22 o 
   1   0   6     5000.64     5050.56     49.44 o 
   2   0   6      777.43      738.76     16.06 o 
   3   0   6     1719.12     1681.89     25.54 o 
   4   0   6      294.54      254.58      9.59 o 
   5   0   6      124.83      137.25      7.07 o 
   6   0   6      425.77      459.47     21.57 o 
   7   0   6      374.53      368.39     19.26 o 
   8   0   6      341.49      335.49     25.38 o 
   9   0   6      116.32      118.63     15.45 o 
  10   0   6       20.78       41.32      6.79 o 
  11   0   6       71.16       81.50      9.94 o 
  -9   1   6       49.13       46.18      5.57 o 
  -8   1   6      250.25      240.93     12.99 o 
  -7   1   6      175.86      189.14     11.44 o 
  -6   1   6      121.56      122.44      9.09 o 
  -5   1   6      558.58      568.40     22.46 o 
  -4   1   6      744.98      751.45     25.20 o 
  -3   1   6     3834.44     3941.64     54.71 o 
  -2   1   6     1938.11     1925.90     29.14 o 
  -1   1   6     6633.87     6734.56     54.95 o 
   0   1   6      393.46      325.79     10.15 o 
   1   1   6     6080.11     5978.80     54.74 o 
   2   1   6     4035.66     4039.29     43.33 o 
   3   1   6      461.82      455.62     14.47 o 
   4   1   6      886.25      999.57     21.80 o 
   5   1   6      129.44      149.58      8.09 o 
   6   1   6       46.19       44.38      3.54 o 
   7   1   6        6.44       15.21      1.79 o 
   8   1   6       47.74       53.12      4.52 o 
   9   1   6      160.43      142.73     10.18 o 
  10   1   6      268.34      279.36     16.16 o 
  11   1   6       28.40       67.24      9.49 o 
  -9   2   6       11.95       17.68      3.74 o 
  -8   2   6      222.35      187.60     11.01 o 
  -7   2   6       98.37      118.02      8.60 o 
  -6   2   6     1187.11     1173.43     37.21 o 
  -5   2   6      922.70      914.65     30.54 o 
  -4   2   6     2153.73     2297.34     47.71 o 
  -3   2   6     1235.72     1164.52     24.58 o 
  -2   2   6      226.76      213.69      8.27 o 
  -1   2   6       31.11       50.96      3.00 o 
   0   2   6     2631.48     2741.69     37.11 o 
   1   2   6       73.65      106.41      5.94 o 
   2   2   6      756.59      731.13     16.53 o 
   3   2   6      264.97      264.11      9.45 o 
   4   2   6       71.69       66.85      4.67 o 
   5   2   6     1050.68     1051.84     26.38 o 
   6   2   6      164.15      163.54      8.18 o 
   7   2   6      416.40      421.18     15.84 o 
   8   2   6      160.39      178.52      9.96 o 
   9   2   6      592.84      605.36     27.41 o 
  10   2   6      386.20      374.43     19.86 o 
  11   2   6      112.34       91.56     16.39 o 
  -8   3   6      142.75      119.06      7.42 o 
  -7   3   6      307.88      285.46     16.65 o 
  -6   3   6      236.07      241.24     14.14 o 
  -5   3   6     1193.47     1194.56     36.05 o 
  -4   3   6      447.88      424.96     18.71 o 
  -3   3   6        0.67        3.07      1.42 o 
  -2   3   6       30.74       43.10      3.18 o 
  -1   3   6      228.09      224.69      7.96 o 
   0   3   6     1735.26     1831.40     30.76 o 
   1   3   6       18.00       35.90      3.64 o 
   2   3   6     1527.91     1534.69     32.44 o 
   3   3   6     3109.72     3118.51     50.01 o 
   4   3   6      683.49      678.98     22.74 o 
   5   3   6      367.30      337.73     19.06 o 
   6   3   6     4915.71     5125.61     66.95 o 
   7   3   6     1349.03     1355.97     33.71 o 
   8   3   6      314.65      317.18     13.65 o 
   9   3   6      648.65      658.73     22.16 o 
  10   3   6       53.42       45.38      5.90 o 
  -8   4   6      219.13      204.27     12.03 o 
  -7   4   6      190.08      165.49     10.03 o 
  -6   4   6      417.32      382.60     18.74 o 
  -5   4   6      426.05      421.14     20.02 o 
  -4   4   6      560.21      524.14     21.39 o 
  -3   4   6      516.36      514.03     17.35 o 
  -2   4   6       28.15       23.37      7.95 o 
  -1   4   6     1337.86     1508.35     26.35 o 
   0   4   6     4220.37     4235.02     58.23 o 
   1   4   6     4193.94     4179.41     58.30 o 
   2   4   6     2560.81     2493.99     44.32 o 
   3   4   6     3512.14     3452.91     54.81 o 
   4   4   6     1497.07     1464.10     35.58 o 
   5   4   6     2699.25     2738.69     53.18 o 
   6   4   6      201.82      189.83     13.66 o 
   7   4   6      113.53      108.89      8.69 o 
   8   4   6     1012.92      968.19     34.47 o 
   9   4   6      104.76       87.03      6.00 o 
  10   4   6        7.05        7.13      2.73 o 
  11   4   6        1.21        3.12      5.13 o 
  -8   5   6        5.45       13.09      3.90 o 
  -7   5   6       88.06       72.72      5.84 o 
  -6   5   6      251.04      229.01     14.35 o 
  -5   5   6       87.14       97.19      7.35 o 
  -4   5   6       73.44       82.28      5.43 o 
  -3   5   6      389.43      458.26     20.87 o 
  -2   5   6       80.84       79.69      6.34 o 
  -1   5   6      171.97      182.85      8.93 o 
   0   5   6     4389.63     4334.98     62.63 o 
   1   5   6     3442.58     3308.88     53.62 o 
   2   5   6      637.09      566.47     20.14 o 
   3   5   6     1452.00     1390.21     34.02 o 
   4   5   6     1038.51      993.16     29.36 o 
   5   5   6     2130.08     2234.36     48.17 o 
   6   5   6      169.57      149.10     12.23 o 
   7   5   6      322.82      326.92     17.83 o 
   8   5   6      203.00      184.14     12.43 o 
   9   5   6        2.19        2.62      2.72 o 
  10   5   6       19.12       26.67      3.15 o 
  11   5   6        0.26        3.48      4.17 o 
  -7   6   6       21.49       29.38      4.53 o 
  -6   6   6       99.47       89.46      7.08 o 
  -5   6   6      264.02      269.41     16.25 o 
  -4   6   6      459.78      468.86     20.16 o 
  -3   6   6       85.44       91.83      5.62 o 
  -2   6   6      677.26      718.77     26.56 o 
  -1   6   6     1530.59     1574.78     33.22 o 
   0   6   6     2467.49     2529.96     41.93 o 
   1   6   6       67.06       70.43      5.69 o 
   2   6   6     5714.71     5750.14     77.45 o 
   3   6   6     3669.10     3711.19     60.50 o 
   4   6   6     1456.91     1472.09     37.00 o 
   5   6   6      521.16      524.37     21.26 o 
   6   6   6     1192.56     1217.14     44.91 o 
   7   6   6      143.47      137.10     11.19 o 
   8   6   6       80.26       83.99      7.03 o 
   9   6   6      457.88      461.84     23.31 o 
  10   6   6      106.15      109.21     10.46 o 
  11   6   6       83.82       95.97      6.32 o 
  -6   7   6       22.88       32.30      3.63 o 
  -5   7   6      180.88      180.68     11.09 o 
  -4   7   6       27.00       18.12      2.57 o 
  -3   7   6      496.44      476.95     19.86 o 
  -2   7   6     1636.05     1667.30     44.32 o 
  -1   7   6     1456.28     1474.89     33.84 o 
   0   7   6     2474.46     2487.06     51.48 o 
   1   7   6      709.68      770.93     26.37 o 
   2   7   6       11.67        6.74      1.40 o 
   3   7   6      127.49      134.59      8.83 o 
   4   7   6       58.20       47.72      4.50 o 
   5   7   6       80.59       52.04      6.20 o 
   6   7   6       79.14       61.73      6.02 o 
   7   7   6      605.13      590.07     31.14 o 
   8   7   6       46.63       54.86      6.53 o 
   9   7   6      418.04      412.22     22.64 o 
  10   7   6      388.84      400.56     21.59 o 
  11   7   6      209.95      225.07     15.96 o 
  -6   8   6       66.59       90.38      7.57 o 
  -5   8   6      146.38      151.12      9.95 o 
  -4   8   6      464.47      470.55     20.63 o 
  -3   8   6      811.45      840.61     31.96 o 
  -2   8   6      784.47      752.74     28.56 o 
  -1   8   6      495.18      496.59     22.03 o 
   0   8   6      210.43      194.74     11.81 o 
   1   8   6      438.30      420.49     19.16 o 
   2   8   6        7.18        4.05      1.67 o 
   3   8   6       44.08       45.89     10.35 o 
   4   8   6      317.30      301.99     20.78 o 
   5   8   6      157.33      149.86     12.05 o 
   6   8   6      603.57      619.46     32.38 o 
   7   8   6      409.51      424.49     26.36 o 
   8   8   6      131.32      117.75      9.44 o 
   9   8   6      514.26      494.70     29.36 o 
  10   8   6      207.34      183.37     12.43 o 
  -5   9   6       24.88       34.33      8.32 o 
  -4   9   6      172.12      186.11      9.57 o 
  -3   9   6      135.86      165.52     19.97 o 
  -2   9   6       39.70       35.32      6.21 o 
  -1   9   6        1.03        1.64      3.02 o 
   0   9   6        0.71        1.86      2.13 o 
   1   9   6      154.60      128.60     16.87 o 
   2   9   6        1.52       -0.61      2.42 o 
   3   9   6      518.01      483.42     27.10 o 
   4   9   6      591.45      593.06     31.47 o 
   5   9   6      650.04      609.45     32.58 o 
   6   9   6      653.58      675.89     35.20 o 
   7   9   6      136.60      118.35     12.15 o 
   8   9   6      634.70      595.11     34.25 o 
   9   9   6      138.03      111.17      7.66 o 
  10   9   6        1.85       -3.87      4.90 o 
  -4  10   6       10.48       10.47      3.79 o 
  -3  10   6       14.84       37.78      5.17 o 
  -2  10   6        7.91       17.37      3.47 o 
  -1  10   6       28.62       36.61      4.69 o 
   0  10   6       89.68       79.14      6.40 o 
   1  10   6      569.96      557.52     29.87 o 
   2  10   6      714.13      677.67     34.48 o 
   3  10   6      684.38      680.37     34.53 o 
   4  10   6      562.11      564.85     31.55 o 
   5  10   6      544.98      520.51     30.15 o 
   6  10   6      437.89      451.80     27.95 o 
   7  10   6      727.98      713.62     36.92 o 
   8  10   6      543.60      566.98     32.93 o 
   9  10   6       90.12       87.92      9.12 o 
  -2  11   6        0.08       11.32     13.74 o 
  -1  11   6      224.57      254.07     21.68 o 
   0  11   6      173.08      182.27     12.63 o 
   1  11   6        8.99       15.87      3.31 o 
   2  11   6      241.48      230.84     17.09 o 
   3  11   6      345.07      335.78     22.49 o 
   4  11   6      367.19      375.10     24.20 o 
   5  11   6      458.29      469.97     28.20 o 
   6  11   6      322.55      299.69     20.28 o 
   7  11   6      234.80      218.25     15.50 o 
   8  11   6        0.98        4.88      4.18 o 
   0  12   6       36.42       23.19      6.18 o 
   1  12   6      192.68      203.57     14.15 o 
   2  12   6      216.41      208.41     14.51 o 
   3  12   6      106.68       91.56     11.92 o 
   4  12   6       53.68       50.34      4.26 o 
   5  12   6      103.27      111.57      9.90 o 
   6  12   6       31.30       48.62      6.22 o 
  -2  -9   7       21.85       19.23      5.35 o 
  -1  -9   7       82.35       99.62      7.26 o 
   0  -9   7      126.43      118.54      9.43 o 
   1  -9   7       74.55       68.07      4.98 o 
  -5  -8   7       27.56       62.67     18.53 o 
  -4  -8   7       95.93       91.77      9.52 o 
  -3  -8   7      257.58      309.17     24.89 o 
  -2  -8   7       52.97       48.48      7.87 o 
  -1  -8   7       80.22       73.76     11.02 o 
   0  -8   7      131.14      137.05     11.85 o 
   1  -8   7      240.59      255.45     19.94 o 
   2  -8   7       69.68       85.05      4.99 o 
   3  -8   7      249.36      218.26     13.05 o 
   4  -8   7       67.25       99.55      6.56 o 
  -6  -7   7        8.23       12.12      4.03 o 
  -5  -7   7      203.75      224.11     10.57 o 
  -4  -7   7      567.20      588.82     23.55 o 
  -3  -7   7      689.90      711.45     35.08 o 
  -2  -7   7     1230.35     1224.66     49.62 o 
  -1  -7   7      341.11      338.29     19.65 o 
   0  -7   7      550.54      558.35     26.97 o 
   1  -7   7      423.73      446.57     23.41 o 
   2  -7   7      157.02      157.09     13.48 o 
   3  -7   7        0.11        7.90      3.24 o 
   4  -7   7        2.31       10.77      3.49 o 
   5  -7   7        3.60        9.38      3.75 o 
   6  -7   7       85.40       80.89      6.00 o 
  -7  -6   7      214.77      189.45     16.37 o 
  -6  -6   7      297.97      349.27     20.01 o 
  -5  -6   7     1016.89      960.54     37.13 o 
  -4  -6   7      790.45      769.33     28.55 o 
  -3  -6   7      364.72      364.67     16.81 o 
  -2  -6   7     1066.69     1136.01     45.36 o 
  -1  -6   7      272.44      277.98     16.42 o 
   0  -6   7     1044.14     1041.97     37.47 o 
   1  -6   7       13.06       18.23      2.86 o 
   2  -6   7       36.53       20.58      2.44 o 
   3  -6   7        2.89       13.55      3.57 o 
   4  -6   7       93.86       97.32      7.24 o 
   5  -6   7       17.82       25.58      3.60 o 
   6  -6   7        3.20        7.68      4.15 o 
   7  -6   7        0.18       -3.44      9.61 o 
  -7  -5   7      286.46      299.19     18.71 o 
  -6  -5   7      338.41      373.27     21.50 o 
  -5  -5   7      994.70      995.87     33.48 o 
  -4  -5   7      261.63      285.41     14.67 o 
  -3  -5   7       61.80       59.13      5.38 o 
  -2  -5   7        1.20        8.76      3.06 o 
  -1  -5   7      727.13      710.41     24.14 o 
   0  -5   7      173.68      167.23     11.37 o 
   1  -5   7      152.07      132.42      9.95 o 
   2  -5   7       98.14       79.50      8.94 o 
   3  -5   7       17.34       18.34      2.93 o 
   4  -5   7      245.70      222.56     17.10 o 
   5  -5   7      267.81      226.51     17.39 o 
   6  -5   7      195.70      201.80     16.35 o 
   7  -5   7       57.32       48.82      4.70 o 
   8  -5   7      132.82      104.91     18.81 o 
  -8  -4   7      218.32      206.24     14.36 o 
  -7  -4   7      131.26      136.72      9.38 o 
  -6  -4   7      672.77      663.39     31.77 o 
  -5  -4   7       35.00       50.20      4.38 o 
  -4  -4   7        3.49        6.79      2.67 o 
  -3  -4   7      123.70      122.93      7.94 o 
  -2  -4   7       76.30       64.97      3.41 o 
  -1  -4   7      790.12      790.79     20.23 o 
   0  -4   7     1775.21     1790.94     34.88 o 
   1  -4   7      279.74      254.56     14.78 o 
   2  -4   7      662.34      633.56     27.01 o 
   3  -4   7     1656.11     1732.18     48.64 o 
   4  -4   7      422.14      440.31     26.17 o 
   5  -4   7      409.35      366.11     24.27 o 
   6  -4   7      187.24      202.10     15.44 o 
   7  -4   7      165.21      123.61     11.15 o 
   8  -4   7      180.63      178.01     15.67 o 
   9  -4   7       38.94       51.40      7.76 o 
  -8  -3   7      314.31      304.54     22.32 o 
  -7  -3   7      755.31      754.93     35.81 o 
  -6  -3   7       59.07       62.34      9.95 o 
  -5  -3   7        0.78        0.97      2.86 o 
  -4  -3   7       40.45       37.16      3.81 o 
  -3  -3   7        8.36       10.32      2.36 o 
  -2  -3   7        0.27        1.79      1.40 o 
  -1  -3   7      175.32      195.54      8.22 o 
   0  -3   7     1265.51     1265.13     26.42 o 
   1  -3   7     1116.55     1113.37     24.87 o 
   2  -3   7      447.06      415.93     19.76 o 
   3  -3   7      334.67      318.14     17.48 o 
   4  -3   7      854.49      843.77     37.54 o 
   5  -3   7       86.97      100.62      9.25 o 
   6  -3   7      849.49      828.92     40.39 o 
   7  -3   7       76.81       83.38     14.99 o 
   8  -3   7       56.39       57.93      5.22 o 
   9  -3   7        0.01        4.24      4.52 o 
  -8  -2   7      254.20      244.40     20.68 o 
  -7  -2   7        0.25       -3.50      3.90 o 
  -6  -2   7        0.26        1.50      2.52 o 
  -5  -2   7       13.88       22.38      3.66 o 
  -4  -2   7      188.32      195.21     11.02 o 
  -3  -2   7      591.76      624.66     19.34 o 
  -2  -2   7     3413.76     3589.38     44.78 o 
  -1  -2   7     1056.21     1090.97     22.53 o 
   0  -2   7      822.71      763.78     19.10 o 
   1  -2   7     3433.89     3500.28     45.78 o 
   2  -2   7      613.35      549.49     19.63 o 
   3  -2   7      448.09      422.17     19.66 o 
   4  -2   7      257.20      256.83     17.91 o 
   5  -2   7      237.65      239.29     17.85 o 
   6  -2   7      240.41      232.71     17.27 o 
   7  -2   7      334.39      329.38     22.00 o 
   8  -2   7       36.28       40.44      4.28 o 
   9  -2   7        2.98        1.93      6.57 o 
  10  -2   7       38.45       35.16      6.45 o 
  -9  -1   7        9.70        6.71      5.26 o 
  -8  -1   7       36.42       32.74      4.97 o 
  -7  -1   7      352.78      348.97     19.08 o 
  -6  -1   7       29.26       31.82      2.60 o 
  -5  -1   7      400.85      405.01     18.66 o 
  -4  -1   7       29.25       28.89      3.10 o 
  -3  -1   7     1348.38     1417.00     30.15 o 
  -2  -1   7     1790.78     1740.47     28.06 o 
  -1  -1   7     5125.55     5015.44     51.51 o 
   0  -1   7      736.23      701.33     16.48 o 
   1  -1   7     1147.07     1221.40     24.45 o 
   2  -1   7        9.73       20.71      2.01 o 
   3  -1   7     2093.98     2222.28     43.03 o 
   4  -1   7       86.89       60.59      5.89 o 
   5  -1   7       55.05       61.19      6.53 o 
   6  -1   7       38.21       44.67      6.41 o 
   7  -1   7        0.85        8.35      2.84 o 
   8  -1   7       11.04        8.14      4.52 o 
   9  -1   7       48.11       53.55      4.67 o 
  10  -1   7      228.94      229.24     16.03 o 
  -9   0   7        0.49        5.42      4.73 o 
  -8   0   7      422.73      467.71     25.11 o 
  -7   0   7       54.14       47.93      3.81 o 
  -6   0   7      466.73      488.51     24.01 o 
  -5   0   7       90.96       94.91      9.09 o 
  -4   0   7      622.61      636.54     23.70 o 
  -3   0   7     2291.10     2252.93     45.55 o 
  -2   0   7        4.98       19.51      1.16 o 
  -1   0   7      660.17      622.17     15.11 o 
   0   0   7     3550.11     3587.33     40.31 o 
   1   0   7      623.84      607.66     15.82 o 
   2   0   7     1246.24     1310.55     23.96 o 
   3   0   7      170.10      181.94      8.47 o 
   4   0   7       86.48       88.50      5.47 o 
   5   0   7      866.62      894.93     31.30 o 
   6   0   7      237.56      250.19     15.19 o 
   7   0   7     1060.43     1055.18     44.07 o 
   8   0   7     1475.43     1462.66     55.47 o 
   9   0   7      721.90      707.68     37.05 o 
  10   0   7      152.32      132.61      9.86 o 
  11   0   7       90.72      100.78     14.81 o 
  -8   1   7       34.13       42.41      3.87 o 
  -7   1   7       13.85       11.14      5.54 o 
  -6   1   7      268.19      314.83     16.59 o 
  -5   1   7     1910.59     1889.13     46.48 o 
  -4   1   7     1397.79     1349.78     33.37 o 
  -3   1   7     1144.27     1149.66     31.42 o 
  -2   1   7     1822.84     1815.20     26.30 o 
  -1   1   7      651.09      659.69     15.27 o 
   0   1   7        4.75        3.80      0.82 o 
   1   1   7     1379.37     1369.41     20.66 o 
   2   1   7       49.86       52.51      2.94 o 
   3   1   7     1254.47     1370.66     23.09 o 
   4   1   7       37.16       27.16      2.23 o 
   5   1   7      104.16       85.38      5.23 o 
   6   1   7      979.41     1092.79     28.65 o 
   7   1   7      633.86      626.89     27.33 o 
   8   1   7      261.42      276.97     16.81 o 
   9   1   7        3.29        3.99      2.92 o 
  10   1   7       43.54       52.07      5.88 o 
  11   1   7        3.39       12.35      6.44 o 
  -8   2   7       76.49       78.05      5.88 o 
  -7   2   7      305.90      296.45     16.40 o 
  -6   2   7      613.25      614.66     25.74 o 
  -5   2   7      220.80      232.89     13.16 o 
  -4   2   7     1372.73     1359.18     36.67 o 
  -3   2   7      285.52      276.91     12.32 o 
  -2   2   7      164.76      169.18      7.98 o 
  -1   2   7      312.62      311.82     10.00 o 
   0   2   7     1526.85     1648.05     24.91 o 
   1   2   7     2049.72     2185.42     32.18 o 
   2   2   7     3288.98     3342.22     41.26 o 
   3   2   7      469.00      484.13     15.15 o 
   4   2   7      452.85      485.84     17.06 o 
   5   2   7      962.37      950.59     25.31 o 
   6   2   7      325.09      298.32     13.61 o 
   7   2   7      381.60      389.07     14.79 o 
   8   2   7       32.22       36.70      3.92 o 
   9   2   7        6.80        8.13      2.86 o 
  10   2   7       26.41       47.54      5.67 o 
  11   2   7       21.30       10.61      5.78 o 
  -8   3   7       45.42       48.68      6.54 o 
  -7   3   7      261.56      235.73     18.44 o 
  -6   3   7       34.73       25.40      3.47 o 
  -5   3   7       14.91       11.43      2.38 o 
  -4   3   7       33.38       27.94      3.53 o 
  -3   3   7        5.44        8.88      1.49 o 
  -2   3   7      105.56      120.98      6.16 o 
  -1   3   7      597.50      647.77     13.12 o 
   0   3   7      330.59      325.28     10.84 o 
   1   3   7     3531.91     3636.04     47.52 o 
   2   3   7     1680.31     1608.04     29.61 o 
   3   3   7     3604.23     3578.50     46.92 o 
   4   3   7      820.96      769.44     20.53 o 
   5   3   7     3691.60     3849.82     64.80 o 
   6   3   7     1052.58     1019.09     30.51 o 
   7   3   7      302.09      292.72     14.18 o 
   8   3   7        0.56        3.61      1.86 o 
   9   3   7      321.47      256.56     20.69 o 
  10   3   7       23.16       30.39      5.49 o 
  11   3   7        1.50        1.61      4.25 o 
  -8   4   7        7.84       16.34      3.89 o 
  -7   4   7      139.26      132.54     10.67 o 
  -6   4   7      226.49      184.92     11.22 o 
  -5   4   7      446.16      407.20     19.21 o 
  -4   4   7      206.83      241.55     13.24 o 
  -3   4   7      236.74      240.41     11.00 o 
  -2   4   7      539.09      528.42     16.83 o 
  -1   4   7       61.57       81.51      4.35 o 
   0   4   7     8032.70     8059.17     79.71 o 
   1   4   7      665.15      615.48     17.82 o 
   2   4   7     2761.28     2730.20     48.55 o 
   3   4   7     1451.53     1428.11     34.50 o 
   4   4   7     1875.18     1851.07     41.73 o 
   5   4   7     3420.98     3486.37     62.46 o 
   6   4   7       22.83       20.52      3.14 o 
   7   4   7       23.58       20.88      2.39 o 
   8   4   7       93.45       86.51      6.32 o 
   9   4   7        9.86       18.10      3.07 o 
  10   4   7        1.13        0.87      3.66 o 
  11   4   7       33.22       37.23      4.38 o 
  -7   5   7        9.71       10.66      3.37 o 
  -6   5   7        6.94        7.07      4.30 o 
  -5   5   7      367.80      373.61     18.34 o 
  -4   5   7       94.30       93.87      7.67 o 
  -3   5   7      675.21      700.96     21.96 o 
  -2   5   7      512.45      492.59     16.87 o 
  -1   5   7       55.15       45.72      3.34 o 
   0   5   7     5771.42     5760.63     75.82 o 
   1   5   7     1205.86     1315.26     38.67 o 
   2   5   7      348.01      334.46     15.55 o 
   3   5   7     1436.00     1454.63     35.98 o 
   4   5   7      733.12      687.57     24.70 o 
   5   5   7       28.47       26.08      2.80 o 
   6   5   7       83.24      108.39     10.92 o 
   7   5   7        6.26        3.77      3.21 o 
   8   5   7        4.97        5.60      2.72 o 
   9   5   7      151.74      151.49     10.61 o 
  10   5   7      119.24      133.08      8.86 o 
  11   5   7       34.96       46.67      5.06 o 
  -7   6   7        8.82       18.82      3.68 o 
  -6   6   7      151.85      158.84      9.95 o 
  -5   6   7      761.37      761.01     32.20 o 
  -4   6   7      500.80      500.74     23.80 o 
  -3   6   7      278.79      302.76     14.54 o 
  -2   6   7     1545.51     1513.70     40.39 o 
  -1   6   7     2740.65     2899.23     47.39 o 
   0   6   7      258.89      258.29     11.34 o 
   1   6   7      179.94      193.34     10.75 o 
   2   6   7     1440.39     1489.35     37.24 o 
   3   6   7      445.46      449.46     19.12 o 
   4   6   7        3.26        4.16      1.96 o 
   5   6   7       95.51      111.51      7.87 o 
   6   6   7       10.73       16.65      2.88 o 
   7   6   7      166.47      190.68     13.95 o 
   8   6   7       67.57       78.46      8.99 o 
   9   6   7      320.48      329.10     21.66 o 
  10   6   7      225.12      219.58     13.34 o 
  11   6   7       84.89       80.15      5.34 o 
  -6   7   7      118.70      110.21      9.35 o 
  -5   7   7      129.84      164.30      9.82 o 
  -4   7   7      611.48      603.67     26.95 o 
  -3   7   7      755.78      764.10     26.80 o 
  -2   7   7       80.85       72.48      6.91 o 
  -1   7   7       45.03       42.63      3.98 o 
   0   7   7      295.02      282.31     14.51 o 
   1   7   7      550.48      573.12     22.24 o 
   2   7   7       46.82       48.58      4.21 o 
   3   7   7      198.60      180.22     11.46 o 
   4   7   7      232.02      243.03     13.35 o 
   5   7   7      440.35      432.97     24.75 o 
   6   7   7      198.78      192.14     15.16 o 
   7   7   7      327.37      362.75     23.68 o 
   8   7   7      283.53      306.38     21.33 o 
   9   7   7      469.24      501.34     29.81 o 
  10   7   7      159.51      149.01     10.95 o 
  11   7   7      235.16      231.82     20.17 o 
  -5   8   7       52.71       56.82      5.28 o 
  -4   8   7        0.85        1.76      3.07 o 
  -3   8   7      231.30      222.49     11.68 o 
  -2   8   7      222.96      230.70     18.24 o 
  -1   8   7      274.28      256.81     17.17 o 
   0   8   7      120.89      111.49      8.00 o 
   1   8   7       11.24       12.65      2.35 o 
   2   8   7        3.94        6.84      1.76 o 
   3   8   7       39.96       28.40      3.82 o 
   4   8   7     1006.35      980.68     40.26 o 
   5   8   7      523.20      510.08     28.84 o 
   6   8   7     1281.21     1305.21     50.29 o 
   7   8   7      511.42      513.46     29.57 o 
   8   8   7      891.26      914.87     43.34 o 
   9   8   7      325.97      321.68     21.72 o 
  10   8   7      164.77      138.35     20.40 o 
  -5   9   7       14.09       19.29      4.06 o 
  -4   9   7       68.59       57.26      5.89 o 
  -3   9   7        9.80       15.67      2.99 o 
  -2   9   7      134.11      122.85      8.81 o 
  -1   9   7        7.62        2.84      2.60 o 
   0   9   7       16.58       22.83      2.45 o 
   1   9   7      260.96      278.18     15.85 o 
   2   9   7      238.50      252.94     18.57 o 
   3   9   7     1065.59     1075.84     43.49 o 
   4   9   7      300.87      312.43     21.02 o 
   5   9   7      430.82      431.52     26.31 o 
   6   9   7      474.25      485.34     28.80 o 
   7   9   7       41.51       48.77      4.18 o 
   8   9   7      436.22      411.55     25.68 o 
   9   9   7        3.17        2.71      3.90 o 
  10   9   7        8.10        9.65      4.24 o 
  -3  10   7       49.37       59.15      7.07 o 
  -2  10   7      130.99      162.26     11.03 o 
  -1  10   7      185.44      160.44     11.31 o 
   0  10   7      302.65      316.86     21.62 o 
   1  10   7      540.27      569.14     30.85 o 
   2  10   7      412.11      379.18     23.47 o 
   3  10   7     1524.59     1545.09     56.46 o 
   4  10   7      300.44      318.05     21.16 o 
   5  10   7      500.82      504.63     29.84 o 
   6  10   7      101.62       84.58      6.69 o 
   7  10   7      185.63      173.82     12.13 o 
   8  10   7       68.37       69.45      4.83 o 
   9  10   7        3.40        7.91      4.22 o 
  -2  11   7        1.26       16.91      5.03 o 
  -1  11   7      595.01      582.24     45.30 o 
   0  11   7      285.35      298.55     26.07 o 
   1  11   7      206.59      216.86     19.35 o 
   2  11   7      504.17      509.26     34.96 o 
   3  11   7      177.02      165.54     13.41 o 
   4  11   7      135.48      133.55      9.31 o 
   5  11   7      140.11      144.19     12.02 o 
   6  11   7       67.40       66.11      5.54 o 
   7  11   7       82.90       79.44      8.16 o 
   8  11   7        8.50        9.16      4.17 o 
   0  12   7       58.20       58.51     13.03 o 
   1  12   7      263.64      284.70     20.30 o 
   2  12   7      141.92      148.80     10.57 o 
   3  12   7       12.86       25.23      4.43 o 
   4  12   7        0.33        4.47      4.80 o 
   5  12   7        2.29        1.98      3.97 o 
   6  12   7        0.12        3.91      5.06 o 
  -3  -8   8      177.87      157.52     20.22 o 
  -2  -8   8      101.18      110.11      9.62 o 
  -1  -8   8      204.39      215.15     15.72 o 
   0  -8   8       80.27       74.36      5.03 o 
   1  -8   8       74.35       90.32      7.08 o 
   2  -8   8        2.98        6.48      3.56 o 
   3  -8   8        5.70       12.65      4.53 o 
  -5  -7   8      360.69      361.53     15.66 o 
  -4  -7   8      239.66      243.96     17.43 o 
  -3  -7   8      355.05      374.78     30.64 o 
  -2  -7   8      298.81      319.77     25.58 o 
  -1  -7   8      556.31      560.00     36.70 o 
   0  -7   8       90.55       97.51      7.39 o 
   1  -7   8       48.22       45.15      6.19 o 
   2  -7   8       47.98       37.35      5.06 o 
   3  -7   8        5.59       21.46      3.92 o 
   4  -7   8        2.74       11.74      4.26 o 
   5  -7   8       12.17       19.37      4.95 o 
  -6  -6   8      355.18      414.26     21.72 o 
  -5  -6   8      360.02      386.91     23.61 o 
  -4  -6   8      175.52      167.11     12.08 o 
  -3  -6   8      130.97      122.82      8.72 o 
  -2  -6   8      379.86      370.34     23.57 o 
  -1  -6   8       68.67       71.13      5.22 o 
   0  -6   8      301.96      303.02     17.66 o 
   1  -6   8       82.52       69.04      4.71 o 
   2  -6   8       11.51       17.40      3.49 o 
   3  -6   8       24.18       22.49      2.97 o 
   4  -6   8      122.60      111.38     12.00 o 
   5  -6   8      360.89      344.87     21.13 o 
   6  -6   8       90.24       80.03     11.77 o 
  -7  -5   8      223.96      209.64     11.94 o 
  -6  -5   8      173.70      196.17     12.51 o 
  -5  -5   8      568.43      585.36     28.02 o 
  -4  -5   8      261.68      253.48     13.76 o 
  -3  -5   8       41.74       35.98      3.69 o 
  -2  -5   8      338.70      337.78     18.01 o 
  -1  -5   8        1.07        3.80      2.29 o 
   0  -5   8      476.35      443.12     22.31 o 
   1  -5   8      197.51      182.71     12.71 o 
   2  -5   8        0.61        1.10      2.29 o 
   3  -5   8      118.25      116.20      8.58 o 
   4  -5   8      764.10      738.02     32.86 o 
   5  -5   8       88.72       91.70     13.16 o 
   6  -5   8       44.68       47.19      6.84 o 
   7  -5   8       10.46       13.04      7.31 o 
  -7  -4   8      118.24      111.72     12.93 o 
  -6  -4   8      415.23      373.48     22.04 o 
  -5  -4   8       67.45       61.60      7.01 o 
  -4  -4   8      214.77      218.29     12.14 o 
  -3  -4   8        3.34        8.25      2.49 o 
  -2  -4   8      950.32      919.32     28.56 o 
  -1  -4   8     1370.69     1335.09     31.29 o 
   0  -4   8     2145.48     2217.88     47.45 o 
   1  -4   8      766.64      778.76     30.59 o 
   2  -4   8      539.72      540.08     24.84 o 
   3  -4   8      693.17      684.96     29.75 o 
   4  -4   8      302.18      282.91     17.57 o 
   5  -4   8      177.33      175.55     14.12 o 
   6  -4   8       73.55       99.90      7.85 o 
   7  -4   8       41.22       59.00      5.20 o 
   8  -4   8      123.85      113.63     19.62 o 
  -8  -3   8      155.29      136.26     11.24 o 
  -7  -3   8       25.65       37.62      4.64 o 
  -6  -3   8       10.92       15.61      3.90 o 
  -5  -3   8       41.24       47.50      5.83 o 
  -4  -3   8       19.12       28.60      4.77 o 
  -3  -3   8      258.87      265.27     11.87 o 
  -2  -3   8     1213.24     1205.45     29.12 o 
  -1  -3   8     1120.93     1115.33     24.71 o 
   0  -3   8      118.09      108.75      6.55 o 
   1  -3   8     1165.44     1178.88     32.38 o 
   2  -3   8     2295.07     2273.70     53.61 o 
   3  -3   8     2786.76     2787.30     62.14 o 
   4  -3   8      374.61      398.47     21.14 o 
   5  -3   8       21.21       15.64      2.86 o 
   6  -3   8      109.54      104.36     16.14 o 
   7  -3   8       33.54       29.92      5.34 o 
   8  -3   8       22.96       17.76      4.10 o 
   9  -3   8        5.31       18.63      4.79 o 
  -8  -2   8       15.10       11.32      5.99 o 
  -7  -2   8        3.76        6.21      5.38 o 
  -6  -2   8      105.24      103.21     14.69 o 
  -5  -2   8        6.91       15.25      2.60 o 
  -4  -2   8      484.62      479.83     20.28 o 
  -3  -2   8      759.10      764.66     22.63 o 
  -2  -2   8     2474.44     2561.66     43.60 o 
  -1  -2   8     1414.21     1438.00     27.70 o 
   0  -2   8     2185.29     2241.43     34.61 o 
   1  -2   8     1159.29     1224.70     26.76 o 
   2  -2   8      687.68      712.38     23.92 o 
   3  -2   8      159.37      160.27     12.76 o 
   4  -2   8       81.55       87.20      9.20 o 
   5  -2   8      505.91      510.47     29.26 o 
   6  -2   8        0.84        2.34      3.98 o 
   7  -2   8      217.87      193.29     15.89 o 
   8  -2   8        1.16        6.41      4.32 o 
   9  -2   8       21.30       25.84      4.53 o 
  10  -2   8       61.85       58.91      6.56 o 
  -8  -1   8       12.62       27.38      4.73 o 
  -7  -1   8      335.41      328.03     18.82 o 
  -6  -1   8      211.53      210.48     15.34 o 
  -5  -1   8     2945.69     2953.99     61.70 o 
  -4  -1   8     1337.70     1363.71     37.77 o 
  -3  -1   8     1043.67     1035.94     30.56 o 
  -2  -1   8     1319.07     1306.50     29.00 o 
  -1  -1   8       42.93       36.62      2.32 o 
   0  -1   8      724.58      721.35     17.71 o 
   1  -1   8     1716.06     1774.15     28.30 o 
   2  -1   8       24.72       26.30      2.12 o 
   3  -1   8       29.42       29.91      2.88 o 
   4  -1   8       21.69       33.95      3.03 o 
   5  -1   8      146.72      141.79     11.30 o 
   6  -1   8      227.32      220.58     20.45 o 
   7  -1   8      251.67      257.27     23.82 o 
   8  -1   8      186.63      154.13     13.11 o 
   9  -1   8       49.41       53.10      5.45 o 
  10  -1   8      124.53      127.53     11.40 o 
  -8   0   8      452.54      452.87     24.07 o 
  -7   0   8      645.47      634.71     30.65 o 
  -6   0   8      927.80      924.16     36.71 o 
  -5   0   8      261.03      262.88     14.93 o 
  -4   0   8      954.95      920.07     30.41 o 
  -3   0   8      370.27      348.11     16.19 o 
  -2   0   8        6.85        0.87      2.12 o 
  -1   0   8      458.12      458.12     14.97 o 
   0   0   8      347.36      422.04     12.60 o 
   1   0   8       15.64       20.49      1.60 o 
   2   0   8       11.55       10.77      1.23 o 
   3   0   8      357.02      355.82     11.97 o 
   4   0   8     1898.41     1932.35     41.58 o 
   5   0   8     1017.11      998.91     39.82 o 
   6   0   8      284.17      287.01     19.68 o 
   7   0   8      992.07     1018.06     44.43 o 
   8   0   8      491.85      527.63     35.72 o 
   9   0   8      290.23      324.07     22.02 o 
  10   0   8      154.33      157.78     11.09 o 
  -8   1   8       80.92       76.67      7.65 o 
  -7   1   8       27.88       37.16      3.79 o 
  -6   1   8      557.30      526.77     26.31 o 
  -5   1   8      143.52      144.81     15.82 o 
  -4   1   8       79.21       69.58      6.83 o 
  -3   1   8      630.86      607.28     22.84 o 
  -2   1   8     1318.29     1326.41     27.92 o 
  -1   1   8        5.89        6.44      1.05 o 
   0   1   8       35.18       26.72      1.77 o 
   1   1   8     1624.15     1670.36     27.87 o 
   2   1   8     1604.62     1580.43     23.50 o 
   3   1   8     2107.17     2163.62     31.41 o 
   4   1   8      183.94      178.31      7.63 o 
   5   1   8      818.59      875.31     23.23 o 
   6   1   8     1004.21     1048.69     36.06 o 
   7   1   8      440.19      460.93     22.92 o 
   8   1   8      193.49      201.02     13.95 o 
   9   1   8      447.31      407.45     21.71 o 
  10   1   8       48.41       29.07      4.10 o 
  11   1   8       72.48       69.62      6.13 o 
  -8   2   8       29.60       37.47      5.05 o 
  -7   2   8      452.67      426.02     21.03 o 
  -6   2   8        0.35       -0.93      2.90 o 
  -5   2   8      149.19      130.55      9.77 o 
  -4   2   8        2.10        3.53      2.26 o 
  -3   2   8       69.87       56.23      5.40 o 
  -2   2   8      105.94      113.09      8.01 o 
  -1   2   8      322.75      319.06     10.49 o 
   0   2   8       67.08       44.92      2.88 o 
   1   2   8      122.96       92.00      5.12 o 
   2   2   8     3629.74     3633.60     41.10 o 
   3   2   8     2485.95     2525.52     35.61 o 
   4   2   8     2205.15     2188.04     32.53 o 
   5   2   8      606.19      628.85     18.77 o 
   6   2   8      319.46      335.88     14.51 o 
   7   2   8      791.24      833.00     32.79 o 
   8   2   8      100.23       95.92      8.04 o 
   9   2   8      133.94      135.86      8.92 o 
  10   2   8       28.65       21.60      3.95 o 
  11   2   8      102.21       92.41      7.12 o 
  -8   3   8       24.82       32.72      3.84 o 
  -7   3   8       29.30       34.28      4.48 o 
  -6   3   8      129.60      145.07     14.83 o 
  -5   3   8       78.85       87.09      6.58 o 
  -4   3   8      112.61      105.12      7.71 o 
  -3   3   8      707.32      689.88     24.38 o 
  -2   3   8      365.20      346.42     12.16 o 
  -1   3   8      733.57      730.56     15.64 o 
   0   3   8     2693.56     2847.13     38.64 o 
   1   3   8     2479.88     2574.14     40.81 o 
   2   3   8     3551.47     3623.55     46.05 o 
   3   3   8     1790.77     1767.33     30.94 o 
   4   3   8      804.09      830.56     20.79 o 
   5   3   8     1462.31     1487.95     30.64 o 
   6   3   8      185.27      176.48      9.27 o 
   7   3   8        0.10        6.72      2.01 o 
   8   3   8      184.30      173.50     11.67 o 
   9   3   8       11.56       18.15      3.84 o 
  10   3   8       80.47       61.31      7.69 o 
  11   3   8       27.21       48.60      6.31 o 
  -7   4   8        9.86       22.46      3.45 o 
  -6   4   8        0.11        6.05      2.84 o 
  -5   4   8       54.60       58.15      4.72 o 
  -4   4   8      644.98      689.84     26.05 o 
  -3   4   8      284.11      308.44     14.73 o 
  -2   4   8     2348.66     2287.16     39.44 o 
  -1   4   8     1641.20     1626.19     25.06 o 
   0   4   8     4312.81     4463.28     51.65 o 
   1   4   8     2532.71     2635.13     42.41 o 
   2   4   8      512.28      502.63     16.41 o 
   3   4   8      316.46      306.03     15.21 o 
   4   4   8       64.35       54.94      6.63 o 
   5   4   8      547.04      537.25     17.85 o 
   6   4   8        6.71        9.77      2.01 o 
   7   4   8        7.82       21.01      3.17 o 
   8   4   8       82.28       85.58     10.21 o 
   9   4   8       14.63       12.83      2.75 o 
  10   4   8      188.53      193.50     23.17 o 
  11   4   8       96.44       94.38      7.08 o 
  -7   5   8        1.08        1.93      3.54 o 
  -6   5   8       18.95       21.83      3.00 o 
  -5   5   8       94.63      102.66      7.81 o 
  -4   5   8      176.20      163.85      9.76 o 
  -3   5   8      508.36      529.68     20.82 o 
  -2   5   8       46.89       51.27      4.98 o 
  -1   5   8      202.29      190.56      8.06 o 
   0   5   8      955.63      923.13     20.80 o 
   1   5   8      312.11      381.06     17.04 o 
   2   5   8      300.04      314.05     15.66 o 
   3   5   8      273.86      263.62     14.00 o 
   4   5   8        0.52       -1.70      1.70 o 
   5   5   8      296.48      303.36     15.91 o 
   6   5   8      276.37      292.58     15.83 o 
   7   5   8      266.36      269.56     18.04 o 
   8   5   8      171.21      174.47     12.92 o 
   9   5   8      662.68      585.52     31.78 o 
  10   5   8      262.14      235.87     15.54 o 
  11   5   8       75.76       80.78      7.08 o 
  -6   6   8       88.91       90.87      5.89 o 
  -5   6   8      261.14      258.41     13.60 o 
  -4   6   8       47.49       56.69      4.01 o 
  -3   6   8      892.29      868.64     28.43 o 
  -2   6   8      945.40      886.09     24.81 o 
  -1   6   8     1009.21     1004.83     27.21 o 
   0   6   8       68.07       66.39      4.76 o 
   1   6   8      396.61      384.50     17.51 o 
   2   6   8      110.97      101.11      7.50 o 
   3   6   8      631.65      647.18     24.33 o 
   4   6   8      988.49     1050.53     32.82 o 
   5   6   8      555.79      592.84     24.40 o 
   6   6   8     1264.74     1372.15     40.59 o 
   7   6   8      762.58      792.67     37.01 o 
   8   6   8      290.71      324.64     22.12 o 
   9   6   8      139.84      141.18     10.91 o 
  10   6   8      130.12      128.25     13.90 o 
  11   6   8       16.97       11.09      9.06 o 
  -6   7   8      158.73      138.75     10.02 o 
  -5   7   8       43.80       60.99      4.76 o 
  -4   7   8      444.31      460.27     22.14 o 
  -3   7   8       49.15       50.07      3.91 o 
  -2   7   8      558.55      516.28     22.26 o 
  -1   7   8        0.09        3.27      4.37 o 
   0   7   8      197.32      188.62     11.38 o 
   1   7   8      158.99      156.24     10.61 o 
   2   7   8      352.89      369.26     17.67 o 
   3   7   8      110.59       97.59      7.12 o 
   4   7   8      600.34      587.00     23.88 o 
   5   7   8      908.63      913.73     31.66 o 
   6   7   8      289.43      297.35     20.30 o 
   7   7   8      112.38      132.97     12.19 o 
   8   7   8      685.79      730.41     36.99 o 
   9   7   8       76.24       70.73      7.85 o 
  10   7   8       39.23       44.88      7.39 o 
  11   7   8       35.16       36.73      4.51 o 
  -5   8   8       25.47       18.39      3.95 o 
  -4   8   8       36.92       38.15      3.60 o 
  -3   8   8        5.93        6.07      2.68 o 
  -2   8   8      193.73      166.49     13.02 o 
  -1   8   8       61.22       63.86      8.33 o 
   0   8   8      106.53      112.36      9.01 o 
   1   8   8       61.94       56.77      5.25 o 
   2   8   8        6.84        8.10      2.44 o 
   3   8   8      707.73      732.11     27.87 o 
   4   8   8      601.01      582.10     30.06 o 
   5   8   8      666.45      620.10     31.94 o 
   6   8   8      735.16      755.25     36.89 o 
   7   8   8      508.73      503.42     29.27 o 
   8   8   8      495.11      474.28     28.68 o 
   9   8   8       83.49       74.76      6.62 o 
  10   8   8       33.53       28.00      4.10 o 
  -4   9   8        3.86        3.86      5.30 o 
  -3   9   8        0.05       -1.50      3.13 o 
  -2   9   8       43.45       43.53      9.61 o 
  -1   9   8      279.61      273.48     17.99 o 
   0   9   8       21.84       25.64      2.92 o 
   1   9   8      131.34      143.19      8.91 o 
   2   9   8      509.91      524.12     28.09 o 
   3   9   8      720.81      774.32     35.94 o 
   4   9   8       44.85       51.48      6.81 o 
   5   9   8       31.08       28.35      4.21 o 
   6   9   8      211.70      202.60     15.19 o 
   7   9   8        6.24        6.56      5.42 o 
   8   9   8       20.73       13.38      4.05 o 
   9   9   8       68.49       61.42      5.44 o 
  10   9   8        2.16       10.93      4.41 o 
  -3  10   8      159.77      164.45      9.64 o 
  -2  10   8        6.22       24.36      3.52 o 
  -1  10   8      303.17      286.75     20.73 o 
   0  10   8      337.44      347.97     21.38 o 
   1  10   8      542.22      560.54     29.65 o 
   2  10   8      111.84      123.79     11.27 o 
   3  10   8      373.34      376.00     23.69 o 
   4  10   8      144.21      145.72     13.03 o 
   5  10   8      336.37      345.97     23.04 o 
   6  10   8       34.05       35.32      4.57 o 
   7  10   8       29.68       32.14      3.85 o 
   8  10   8       20.05       26.63      4.36 o 
   9  10   8       82.91       74.98      6.60 o 
  -2  11   8      109.88       79.41     12.45 o 
  -1  11   8      109.30       83.66      6.58 o 
   0  11   8       54.40       71.17      8.11 o 
   1  11   8      200.77      195.88     14.92 o 
   2  11   8      409.17      416.25     25.47 o 
   3  11   8      160.02      151.81     15.87 o 
   4  11   8       89.79       77.60      5.71 o 
   5  11   8        3.76       10.62      3.64 o 
   6  11   8       35.24       39.65      4.08 o 
   7  11   8       27.60       28.51      4.18 o 
   8  11   8      106.34       90.06     10.46 o 
   0  12   8        8.05        0.54      5.10 o 
   1  12   8      121.99      109.30      6.62 o 
   2  12   8       34.81       46.41      4.75 o 
   3  12   8        2.14       -3.99      3.99 o 
   4  12   8       12.47        6.20      5.70 o 
   5  12   8       98.89       80.20      8.79 o 
   6  12   8       38.56       46.39      8.40 o 
  -1  -8   9       85.66      111.85      9.58 o 
   0  -8   9       29.53       17.50      4.90 o 
   1  -8   9        3.67        7.21      4.37 o 
  -4  -7   9      120.64      121.88      9.34 o 
  -3  -7   9       49.41       57.75      6.44 o 
  -2  -7   9       64.17       90.66      9.26 o 
  -1  -7   9       20.07       41.20      5.78 o 
   0  -7   9       23.37       27.13      6.86 o 
   1  -7   9        0.11       -0.93      3.32 o 
   2  -7   9       51.20       45.79      4.64 o 
   3  -7   9       60.93       64.38      4.58 o 
   4  -7   9       36.61       24.55      3.88 o 
  -5  -6   9       75.65       73.34      7.30 o 
  -4  -6   9       64.18       73.35      8.80 o 
  -3  -6   9        0.05       -1.78      3.43 o 
  -2  -6   9       72.19       71.00      9.02 o 
  -1  -6   9        2.96        7.25      3.34 o 
   0  -6   9        4.40        4.19      3.26 o 
   1  -6   9       26.85       23.33      6.53 o 
   2  -6   9       46.73       60.63      4.79 o 
   3  -6   9        6.62        3.64      3.16 o 
   4  -6   9       42.00       35.60      3.67 o 
   5  -6   9       80.21       77.80      6.24 o 
   6  -6   9       92.40       85.84      7.07 o 
  -6  -5   9       67.91       80.22      8.30 o 
  -5  -5   9      162.28      165.52     12.65 o 
  -4  -5   9        5.60       11.67      4.97 o 
  -3  -5   9       63.95       65.73      4.44 o 
  -2  -5   9       49.01       45.07      4.81 o 
  -1  -5   9      335.00      303.76     20.90 o 
   0  -5   9      245.86      262.04     15.81 o 
   1  -5   9      550.54      577.81     27.44 o 
   2  -5   9        2.19        1.60      2.99 o 
   3  -5   9      204.15      170.77     11.38 o 
   4  -5   9       68.95       82.68      5.06 o 
   5  -5   9       16.60       36.41      3.84 o 
   6  -5   9        7.95        9.31      4.19 o 
   7  -5   9        3.75        9.06      4.81 o 
  -7  -4   9       24.10       36.28      4.86 o 
  -6  -4   9       51.88       62.55      6.45 o 
  -5  -4   9      184.63      208.43     13.23 o 
  -4  -4   9      223.68      221.79     16.66 o 
  -3  -4   9        1.41        7.18      2.37 o 
  -2  -4   9     1434.39     1451.92     38.18 o 
  -1  -4   9      242.33      247.28     14.50 o 
   0  -4   9     1114.26     1115.85     33.53 o 
   1  -4   9      545.14      522.10     21.44 o 
   2  -4   9      542.70      571.58     26.50 o 
   3  -4   9      756.04      735.10     31.60 o 
   4  -4   9       17.52       26.45      3.39 o 
   5  -4   9       18.76       17.07      2.94 o 
   6  -4   9        1.17       -3.70      3.72 o 
   7  -4   9        6.39        9.18      5.35 o 
   8  -4   9       14.27       40.06      4.95 o 
  -7  -3   9       42.16       38.42      6.76 o 
  -6  -3   9        0.48       -0.71      3.94 o 
  -5  -3   9      617.88      670.39     31.42 o 
  -4  -3   9      205.96      211.33     13.17 o 
  -3  -3   9      655.60      664.87     21.87 o 
  -2  -3   9     2531.90     2525.26     45.93 o 
  -1  -3   9       65.05       74.37      4.41 o 
   0  -3   9     1174.45     1233.42     33.69 o 
   1  -3   9      487.49      460.14     19.60 o 
   2  -3   9      850.13      851.43     28.76 o 
   3  -3   9     1179.17     1180.03     39.88 o 
   4  -3   9      324.69      309.53     19.87 o 
   5  -3   9       24.18       36.14      3.95 o 
   6  -3   9      105.72      113.83     11.30 o 
   7  -3   9        9.43       16.01      3.66 o 
   8  -3   9      114.47      113.77     10.82 o 
   9  -3   9       12.98       16.87      6.30 o 
  -7  -2   9      249.36      221.22     15.12 o 
  -6  -2   9      145.77      164.03     12.47 o 
  -5  -2   9       18.77       22.63      3.23 o 
  -4  -2   9      745.13      728.14     26.95 o 
  -3  -2   9      351.87      343.84     16.23 o 
  -2  -2   9     1088.83     1103.53     28.22 o 
  -1  -2   9      933.24      949.92     22.68 o 
   0  -2   9      226.97      212.49      8.90 o 
   1  -2   9      202.40      236.26     12.25 o 
   2  -2   9        0.07        6.91      1.65 o 
   3  -2   9       46.96       53.80      3.76 o 
   4  -2   9        0.23        5.61      3.30 o 
   5  -2   9      162.41      133.98     14.77 o 
   6  -2   9        6.09       -1.50      4.15 o 
   7  -2   9      296.53      288.16     21.05 o 
   8  -2   9       68.49       85.86     14.72 o 
   9  -2   9       29.53       37.19      4.78 o 
  -7  -1   9      343.25      388.05     25.72 o 
  -6  -1   9      550.52      540.35     23.93 o 
  -5  -1   9      428.48      471.87     21.22 o 
  -4  -1   9      268.47      271.47     14.39 o 
  -3  -1   9     1565.59     1614.67     41.05 o 
  -2  -1   9     1148.19     1182.05     28.85 o 
  -1  -1   9       23.99       20.62      2.53 o 
   0  -1   9      275.03      283.10     11.30 o 
   1  -1   9      346.92      362.72     11.95 o 
   2  -1   9        1.69        3.18      1.47 o 
   3  -1   9      374.48      342.05     15.96 o 
   4  -1   9      409.60      413.09     19.98 o 
   5  -1   9      343.78      334.75     22.36 o 
   6  -1   9        1.48        5.59      2.82 o 
   7  -1   9      728.80      690.73     36.55 o 
   8  -1   9       20.40       36.19      6.02 o 
   9  -1   9       60.21       70.31      7.40 o 
  10  -1   9        3.76       20.39      6.98 o 
  -8   0   9      218.64      221.14     20.24 o 
  -7   0   9      175.25      171.64     15.11 o 
  -6   0   9      129.12      126.26      8.05 o 
  -5   0   9     1991.40     1959.96     50.69 o 
  -4   0   9      872.40      864.34     30.08 o 
  -3   0   9      351.51      326.56     15.89 o 
  -2   0   9       31.54       31.45      2.26 o 
  -1   0   9        9.80       19.15      1.78 o 
   0   0   9      189.82      191.47      8.01 o 
   1   0   9      820.14      848.42     19.42 o 
   2   0   9     1883.66     1943.68     34.16 o 
   3   0   9      709.04      726.05     23.79 o 
   4   0   9     2224.43     2217.44     46.49 o 
   5   0   9      344.16      393.63     23.90 o 
   6   0   9     1661.49     1619.70     56.30 o 
   7   0   9      304.00      304.31     21.18 o 
   8   0   9       22.15       19.30      5.17 o 
   9   0   9        0.62        8.43      4.20 o 
  10   0   9        3.91        6.98      4.77 o 
  -7   1   9       79.56       77.18      5.43 o 
  -6   1   9      290.73      261.25     16.27 o 
  -5   1   9        1.10        2.51      2.76 o 
  -4   1   9      314.67      277.94     15.66 o 
  -3   1   9       68.76       70.72      6.58 o 
  -2   1   9      115.46      108.53      7.10 o 
  -1   1   9      563.56      595.65     16.10 o 
   0   1   9      212.97      220.89      8.59 o 
   1   1   9     3258.27     3287.61     40.97 o 
   2   1   9     2346.19     2352.88     33.13 o 
   3   1   9     1403.98     1411.00     26.18 o 
   4   1   9      311.88      310.77     10.94 o 
   5   1   9      522.47      502.75     20.84 o 
   6   1   9     1773.31     1905.07     52.05 o 
   7   1   9        0.94        1.85      2.48 o 
   8   1   9      309.47      335.83     19.48 o 
   9   1   9      198.04      221.49     15.70 o 
  10   1   9       26.75       28.73      5.73 o 
  11   1   9       99.70       70.75      6.59 o 
  -7   2   9      104.73       93.53      5.79 o 
  -6   2   9       15.78       19.62      2.83 o 
  -5   2   9      358.16      334.08     19.31 o 
  -4   2   9      411.79      430.63     20.19 o 
  -3   2   9      156.52      146.60      9.44 o 
  -2   2   9      711.89      741.47     24.88 o 
  -1   2   9      791.73      811.75     19.09 o 
   0   2   9      618.36      583.87     15.70 o 
   1   2   9     1129.70     1115.98     20.58 o 
   2   2   9        3.93        5.16      1.07 o 
   3   2   9     2389.39     2428.17     36.83 o 
   4   2   9     1215.61     1216.65     24.35 o 
   5   2   9      584.44      602.94     16.93 o 
   6   2   9      101.62       93.22      7.93 o 
   7   2   9      166.32      159.16     10.82 o 
   8   2   9        9.15       11.06      2.97 o 
   9   2   9       18.55       23.16      3.36 o 
  10   2   9        1.36       -0.43      4.64 o 
  11   2   9       75.17       95.48     12.75 o 
  -7   3   9        3.81       11.77      3.40 o 
  -6   3   9       43.93       56.90      4.35 o 
  -5   3   9       27.23       12.36      2.77 o 
  -4   3   9      371.83      364.54     17.50 o 
  -3   3   9     2848.27     2911.12     63.55 o 
  -2   3   9      695.00      665.39     23.55 o 
  -1   3   9      935.74      890.89     20.09 o 
   0   3   9     1037.61     1010.80     21.23 o 
   1   3   9     1178.85     1141.08     22.46 o 
   2   3   9     1328.64     1389.23     28.22 o 
   3   3   9      446.90      469.56     15.34 o 
   4   3   9      226.87      217.28      9.70 o 
   5   3   9      240.67      258.65     11.13 o 
   6   3   9        2.87        5.71      3.13 o 
   7   3   9      195.58      186.52     11.96 o 
   8   3   9      260.31      267.74     19.63 o 
   9   3   9        8.62       17.08      4.62 o 
  10   3   9      160.22      174.03     12.05 o 
  11   3   9      135.09      130.55      9.14 o 
  -7   4   9       35.24       39.50      4.29 o 
  -6   4   9      219.26      200.37     11.30 o 
  -5   4   9      743.88      749.88     28.76 o 
  -4   4   9      251.81      261.98     13.55 o 
  -3   4   9     1525.11     1598.57     40.51 o 
  -2   4   9     1805.11     1812.34     40.36 o 
  -1   4   9     1470.06     1490.71     31.07 o 
   0   4   9     1083.92     1090.39     22.09 o 
   1   4   9     2623.57     2692.26     45.05 o 
   2   4   9      175.21      181.59      9.27 o 
   3   4   9      184.77      193.11      9.56 o 
   4   4   9      180.36      190.40      9.20 o 
   5   4   9        4.39        6.05      2.35 o 
   6   4   9      234.21      251.21     14.61 o 
   7   4   9      313.44      316.22     17.77 o 
   8   4   9      102.45       93.72      7.50 o 
   9   4   9       22.23       30.18      3.84 o 
  10   4   9      575.27      550.34     32.61 o 
  11   4   9       92.86       93.39      7.48 o 
  -7   5   9       57.51       74.66      5.76 o 
  -6   5   9       93.45       96.31     10.24 o 
  -5   5   9      160.63      156.22     10.26 o 
  -4   5   9      296.93      291.81     17.26 o 
  -3   5   9        7.98       13.03      2.25 o 
  -2   5   9       91.97       78.78      4.62 o 
  -1   5   9        4.93        5.54      1.42 o 
   0   5   9     1221.56     1226.22     33.56 o 
   1   5   9       13.53       22.32      2.06 o 
   2   5   9       24.99       21.70      3.35 o 
   3   5   9        0.17       -1.62      1.62 o 
   4   5   9      704.64      723.88     26.61 o 
   5   5   9      371.57      380.52     18.47 o 
   6   5   9      897.26      926.49     32.93 o 
   7   5   9      379.49      430.05     24.83 o 
   8   5   9      261.99      305.12     20.23 o 
   9   5   9      523.37      567.06     30.49 o 
  10   5   9      190.02      183.12     13.92 o 
  11   5   9       62.59       61.09      6.16 o 
  -6   6   9       24.79       42.99      4.73 o 
  -5   6   9       65.14       60.95     10.14 o 
  -4   6   9      163.96      153.28      8.22 o 
  -3   6   9      194.66      194.98     10.10 o 
  -2   6   9       84.39       91.86      6.84 o 
  -1   6   9        0.31       -2.03      2.03 o 
   0   6   9        7.16       10.18      2.85 o 
   1   6   9       33.83       36.01      4.72 o 
   2   6   9      532.41      532.47     21.96 o 
   3   6   9     1667.39     1688.17     43.18 o 
   4   6   9      903.35      951.32     31.92 o 
   5   6   9     1661.82     1732.61     45.85 o 
   6   6   9     1624.63     1671.06     46.54 o 
   7   6   9      568.81      576.18     30.67 o 
   8   6   9      375.65      390.89     24.50 o 
   9   6   9      524.19      523.79     29.13 o 
  10   6   9       30.17       42.34      4.17 o 
  11   6   9        1.30       -4.58      5.44 o 
  -5   7   9       33.31       30.71      4.90 o 
  -4   7   9        0.13       -1.91      3.05 o 
  -3   7   9        8.10        9.30      3.58 o 
  -2   7   9        2.83        6.86      2.33 o 
  -1   7   9      134.21      114.63     10.89 o 
   0   7   9      487.56      521.73     22.24 o 
   1   7   9      868.34      877.88     30.25 o 
   2   7   9      875.02      875.74     30.39 o 
   3   7   9      518.90      505.68     22.47 o 
   4   7   9      585.33      561.16     23.90 o 
   5   7   9      921.44      933.47     32.79 o 
   6   7   9      216.21      212.92     19.22 o 
   7   7   9      222.49      202.54     16.25 o 
   8   7   9      530.78      510.53     29.52 o 
   9   7   9       10.20        2.82      3.66 o 
  10   7   9        0.86       -2.86      4.07 o 
  -5   8   9        2.12        9.06      3.92 o 
  -4   8   9        0.02        4.51      3.72 o 
  -3   8   9       32.04       45.72      5.13 o 
  -2   8   9        7.02        8.43      2.80 o 
  -1   8   9      178.87      156.12     12.12 o 
   0   8   9     1321.58     1286.03     46.43 o 
   1   8   9      893.94      941.06     32.66 o 
   2   8   9      695.63      715.06     27.78 o 
   3   8   9     1580.36     1647.59     45.22 o 
   4   8   9      268.75      258.72     15.13 o 
   5   8   9      147.62      142.26     11.58 o 
   6   8   9      292.59      271.89     20.17 o 
   7   8   9       45.04       32.10      2.87 o 
   8   8   9       35.32       25.67      3.67 o 
   9   8   9       11.74       11.52      5.46 o 
  10   8   9       19.71       25.90      4.30 o 
  -4   9   9        4.83       25.96      5.30 o 
  -3   9   9        3.72        7.94      4.75 o 
  -2   9   9      410.69      431.76     25.22 o 
  -1   9   9      380.68      404.65     24.40 o 
   0   9   9      394.31      440.45     36.19 o 
   1   9   9      115.32      100.43      6.50 o 
   2   9   9      187.97      193.43     14.16 o 
   3   9   9       48.97       66.63      6.80 o 
   4   9   9       66.53       93.69      7.54 o 
   5   9   9        0.17        4.15      2.95 o 
   6   9   9       15.09       19.73      4.16 o 
   7   9   9      219.21      232.67     17.32 o 
   8   9   9       35.66       39.22      4.37 o 
   9   9   9       17.11       31.88      4.06 o 
  10   9   9       36.56       39.18      5.34 o 
  -3  10   9      128.98      130.75     13.67 o 
  -2  10   9       45.72       46.55      4.26 o 
  -1  10   9       89.86      100.23      7.39 o 
   0  10   9       90.13      105.64      7.92 o 
   1  10   9      179.22      186.95     13.73 o 
   2  10   9        2.14        8.70      3.01 o 
   3  10   9       32.18       20.08      4.01 o 
   4  10   9        0.02        4.62      2.95 o 
   5  10   9        1.56        6.66      5.06 o 
   6  10   9       34.99       21.47      6.42 o 
   7  10   9      223.47      191.36     14.01 o 
   8  10   9       18.69       18.77      4.26 o 
   9  10   9      458.42      500.25     28.71 o 
  -1  11   9       65.58       90.91      7.94 o 
   0  11   9       27.45       42.81      5.24 o 
   1  11   9        3.82        9.90     13.63 o 
   2  11   9       16.09       13.16      3.52 o 
   3  11   9       18.37       27.25      3.30 o 
   4  11   9       74.00       72.53      6.05 o 
   5  11   9       33.97       34.84      3.92 o 
   6  11   9      103.38       77.02      5.88 o 
   7  11   9       44.06       47.42      9.68 o 
   8  11   9      176.45      163.27     14.20 o 
   1  12   9        7.57        4.56      4.95 o 
   2  12   9        6.94        0.27      5.60 o 
   3  12   9       56.83       54.16      6.42 o 
   4  12   9        6.14       15.14      4.50 o 
   5  12   9      164.04      154.89      9.06 o 
   6  12   9       86.57       76.49      5.44 o 
  -2  -7  10        5.27        4.42      4.14 o 
  -1  -7  10       99.34       71.33      5.98 o 
   0  -7  10       61.49       57.22      6.51 o 
   1  -7  10       51.58       38.65      6.43 o 
   2  -7  10       64.35       73.14      5.82 o 
   3  -7  10      126.30      126.01     12.19 o 
  -4  -6  10       20.77       16.93      9.40 o 
  -3  -6  10       17.56       12.25      4.16 o 
  -2  -6  10      112.16      105.80      9.56 o 
  -1  -6  10      156.31      174.86     15.28 o 
   0  -6  10      314.99      294.81     20.82 o 
   1  -6  10      188.78      163.12     11.43 o 
   2  -6  10      170.00      159.07     18.73 o 
   3  -6  10      102.27       74.90      5.33 o 
   4  -6  10       34.84       43.92      7.51 o 
   5  -6  10       52.77       64.55      4.54 o 
  -5  -5  10       29.38       50.42      6.53 o 
  -4  -5  10       90.14       74.26      7.16 o 
  -3  -5  10      107.73       87.15     15.96 o 
  -2  -5  10      116.91      110.09     10.81 o 
  -1  -5  10       33.56       50.51      6.00 o 
   0  -5  10      261.99      283.08     20.86 o 
   1  -5  10      363.27      347.86     20.03 o 
   2  -5  10       37.54       33.68      4.64 o 
   3  -5  10       74.03       61.75      5.04 o 
   4  -5  10        1.82        7.30      4.24 o 
   5  -5  10        0.33        1.96      3.41 o 
   6  -5  10       18.47       17.69      3.85 o 
  -6  -4  10       50.18       44.90      4.52 o 
  -5  -4  10      172.96      185.39     13.45 o 
  -4  -4  10      745.90      757.93     32.55 o 
  -3  -4  10      136.90      150.87      8.71 o 
  -2  -4  10      607.07      642.98     32.80 o 
  -1  -4  10       22.43       31.57      8.20 o 
   0  -4  10       74.02       71.64      6.30 o 
   1  -4  10       79.23       85.58      4.85 o 
   2  -4  10       36.84       48.35      6.43 o 
   3  -4  10      195.29      175.19     15.67 o 
   4  -4  10        0.36       -1.51      2.83 o 
   5  -4  10        8.69       11.17      3.20 o 
   6  -4  10      128.77       90.83     10.54 o 
   7  -4  10        7.85       12.37      4.58 o 
  -6  -3  10      242.94      290.62     16.53 o 
  -5  -3  10      438.00      420.21     28.65 o 
  -4  -3  10      142.26      119.86     11.33 o 
  -3  -3  10      574.71      583.20     26.53 o 
  -2  -3  10      953.78     1016.00     28.06 o 
  -1  -3  10      498.41      515.77     23.60 o 
   0  -3  10     2061.14     1985.50     45.97 o 
   1  -3  10        0.54       -0.25      2.34 o 
   2  -3  10       45.62       58.04      6.84 o 
   3  -3  10        7.30       17.18      4.49 o 
   4  -3  10        0.09        4.55      4.75 o 
   5  -3  10       12.81       14.19      2.88 o 
   6  -3  10        4.20        5.78      3.19 o 
   7  -3  10       29.83       27.46      6.42 o 
   8  -3  10       38.51       25.30      4.99 o 
  -7  -2  10      138.56      154.03     10.19 o 
  -6  -2  10      170.42      190.83     13.98 o 
  -5  -2  10      953.20      991.77     42.04 o 
  -4  -2  10      180.46      171.61      9.43 o 
  -3  -2  10       50.93       48.57      3.44 o 
  -2  -2  10       31.64       37.52      2.31 o 
  -1  -2  10      322.32      337.46     13.73 o 
   0  -2  10       58.21       56.80      3.65 o 
   1  -2  10        0.11        1.73      1.91 o 
   2  -2  10      134.46      124.34      8.10 o 
   3  -2  10      426.93      401.08     18.50 o 
   4  -2  10      297.16      312.95     18.75 o 
   5  -2  10       55.49       62.65      4.31 o 
   6  -2  10        3.79       10.19      3.10 o 
   7  -2  10       17.12       25.66      3.84 o 
   8  -2  10      133.37       87.52      9.68 o 
   9  -2  10       10.59       15.39      5.22 o 
  -7  -1  10      247.72      219.51     16.06 o 
  -6  -1  10      349.39      371.01     23.03 o 
  -5  -1  10        2.24        1.93      2.90 o 
  -4  -1  10      180.45      175.84     10.17 o 
  -3  -1  10       13.88       15.81      2.17 o 
  -2  -1  10       63.98       64.29      4.19 o 
  -1  -1  10      115.50      120.51      6.46 o 
   0  -1  10        6.08        9.91      1.42 o 
   1  -1  10        0.37        5.90      1.87 o 
   2  -1  10      119.28      116.46      8.20 o 
   3  -1  10       66.59       59.88      4.69 o 
   4  -1  10      259.01      263.10     14.44 o 
   5  -1  10      373.53      357.75     19.67 o 
   6  -1  10      993.26      979.99     44.54 o 
   7  -1  10      152.61      159.40     21.13 o 
   8  -1  10       39.36       55.19      9.31 o 
   9  -1  10        6.22       11.47      4.85 o 
  -7   0  10       45.55       51.11      4.77 o 
  -6   0  10        0.23        7.72      3.63 o 
  -5   0  10       14.38       20.50      3.11 o 
  -4   0  10       22.28       18.50      2.40 o 
  -3   0  10      583.82      581.77     23.14 o 
  -2   0  10       12.60       23.48      2.66 o 
  -1   0  10        0.53        0.73      1.53 o 
   0   0  10      570.55      547.28     15.99 o 
   1   0  10     2793.37     2816.17     40.31 o 
   2   0  10     1181.55     1175.37     27.20 o 
   3   0  10     1062.19     1048.11     30.71 o 
   4   0  10      528.11      520.13     21.08 o 
   5   0  10      149.78      142.03      9.91 o 
   6   0  10      986.95     1013.18     43.99 o 
   7   0  10        2.32        9.47      7.24 o 
   8   0  10        0.12       -2.81      3.86 o 
   9   0  10        7.57       -2.33      4.19 o 
  10   0  10        6.81        7.57      5.20 o 
  -7   1  10        9.81       15.94      4.04 o 
  -6   1  10       74.84       62.49      4.70 o 
  -5   1  10       13.57        2.74      2.82 o 
  -4   1  10        7.04       14.37      2.44 o 
  -3   1  10      379.78      412.41     19.20 o 
  -2   1  10      626.03      666.67     24.35 o 
  -1   1  10      813.06      810.82     22.50 o 
   0   1  10      710.89      716.76     18.60 o 
   1   1  10     1408.35     1458.53     29.09 o 
   2   1  10      272.82      255.90      9.56 o 
   3   1  10     1611.19     1688.44     32.33 o 
   4   1  10     1182.48     1215.95     32.81 o 
   5   1  10      269.22      262.14     12.77 o 
   6   1  10      102.69       88.71      7.78 o 
   7   1  10       65.20       54.79      7.71 o 
   8   1  10      701.59      691.95     31.96 o 
   9   1  10        1.62       11.97      4.04 o 
  10   1  10       57.09       52.03      7.25 o 
  -7   2  10        0.30        6.10      4.85 o 
  -6   2  10       10.70       12.51      3.42 o 
  -5   2  10      220.55      230.45     14.77 o 
  -4   2  10       34.66       35.39      3.67 o 
  -3   2  10     2438.25     2423.43     53.72 o 
  -2   2  10      892.25      907.02     28.96 o 
  -1   2  10     1338.18     1335.49     33.93 o 
   0   2  10      462.39      478.30     14.30 o 
   1   2  10     1076.06     1080.66     22.67 o 
   2   2  10        7.27        8.56      1.35 o 
   3   2  10      966.81      973.85     22.63 o 
   4   2  10       28.46       20.26      3.12 o 
   5   2  10       13.54       15.30      1.82 o 
   6   2  10        1.88       11.06      2.23 o 
   7   2  10        8.12       17.57      4.18 o 
   8   2  10      327.30      285.97     21.23 o 
   9   2  10       13.44       15.46      3.59 o 
  10   2  10       12.48       15.59      5.68 o 
  -7   3  10       35.66       45.18      3.97 o 
  -6   3  10       90.27       98.23      8.81 o 
  -5   3  10       27.73       32.14      4.13 o 
  -4   3  10      332.57      348.45     19.56 o 
  -3   3  10      399.58      416.77     19.35 o 
  -2   3  10      629.16      615.55     23.19 o 
  -1   3  10     1839.44     1863.92     40.97 o 
   0   3  10     1781.64     1810.11     30.66 o 
   1   3  10      169.78      168.15      6.60 o 
   2   3  10      307.01      306.87     10.91 o 
   3   3  10      599.64      616.13     16.69 o 
   4   3  10      545.69      549.58     17.52 o 
   5   3  10       36.27       36.33      3.83 o 
   6   3  10       63.54       56.27      3.43 o 
   7   3  10       31.33       24.20      3.25 o 
   8   3  10      506.74      491.98     30.74 o 
   9   3  10       61.63       58.86      4.80 o 
  10   3  10       81.21       82.46     10.86 o 
  11   3  10       64.30       77.50      7.65 o 
  -6   4  10      444.74      432.01     20.40 o 
  -5   4  10      743.10      731.74     28.72 o 
  -4   4  10      737.84      757.81     28.12 o 
  -3   4  10      575.67      546.64     25.06 o 
  -2   4  10      194.66      188.72     10.48 o 
  -1   4  10      307.04      311.90     12.76 o 
   0   4  10      166.27      173.04      7.14 o 
   1   4  10      581.32      546.90     15.27 o 
   2   4  10        2.77        6.39      1.48 o 
   3   4  10       16.37       24.61      2.02 o 
   4   4  10        0.44        2.80      1.37 o 
   5   4  10      297.63      322.70     15.29 o 
   6   4  10      790.91      795.17     27.25 o 
   7   4  10      843.85      818.75     31.93 o 
   8   4  10       51.65       51.50     11.40 o 
   9   4  10      318.77      296.18     21.32 o 
  10   4  10      298.51      299.34     21.74 o 
  11   4  10       42.15       51.12      5.81 o 
  -6   5  10       67.13       86.77      5.87 o 
  -5   5  10      139.46      111.30      9.57 o 
  -4   5  10      347.75      345.90     18.82 o 
  -3   5  10      146.32      144.27      8.48 o 
  -2   5  10       18.88       20.35      2.04 o 
  -1   5  10        3.95        3.14      1.71 o 
   0   5  10        6.95        8.09      1.57 o 
   1   5  10      108.61      101.56      6.30 o 
   2   5  10      154.92      139.42      8.97 o 
   3   5  10       58.76       58.93      6.24 o 
   4   5  10      202.52      186.05     11.73 o 
   5   5  10      586.91      602.19     25.32 o 
   6   5  10      737.66      764.43     29.68 o 
   7   5  10      601.00      632.40     31.48 o 
   8   5  10      153.52      132.91     15.36 o 
   9   5  10       18.62       13.26      6.38 o 
  10   5  10       15.88       21.97      4.07 o 
  11   5  10       27.82       32.91      4.70 o 
  -6   6  10       15.11        9.95      3.76 o 
  -5   6  10        9.73       10.52      3.48 o 
  -4   6  10        9.36        7.19      2.70 o 
  -3   6  10       31.86       22.11      2.90 o 
  -2   6  10       44.38       43.51      3.76 o 
  -1   6  10        0.96       -0.44      3.22 o 
   0   6  10     1521.97     1491.11     48.24 o 
   1   6  10     2760.10     2805.08     57.35 o 
   2   6  10      872.43      879.52     30.22 o 
   3   6  10     1583.62     1632.10     43.72 o 
   4   6  10       63.32       59.16      6.17 o 
   5   6  10     1771.86     1833.91     48.57 o 
   6   6  10      576.00      577.90     25.30 o 
   7   6  10       24.29       12.54      2.74 o 
   8   6  10      274.55      283.16     18.91 o 
   9   6  10      316.41      276.67     19.20 o 
  10   6  10        1.00        4.90      7.11 o 
  11   6  10       18.04       13.81      6.10 o 
  -5   7  10       14.19       27.13      4.30 o 
  -4   7  10       48.50       65.60      5.99 o 
  -3   7  10      123.70      125.00      9.81 o 
  -2   7  10      404.83      367.51     23.06 o 
  -1   7  10        3.54        2.30      2.59 o 
   0   7  10     1907.48     1927.24     57.94 o 
   1   7  10        7.57        7.46      1.93 o 
   2   7  10      279.44      297.78     16.48 o 
   3   7  10      497.15      544.26     23.92 o 
   4   7  10     1742.37     1724.64     46.94 o 
   5   7  10      812.98      823.90     31.49 o 
   6   7  10       17.60       16.63      2.48 o 
   7   7  10      114.82      100.06     14.51 o 
   8   7  10       61.96       42.36      4.26 o 
   9   7  10        0.01        8.01      3.63 o 
  10   7  10        6.26       13.58      7.09 o 
  -4   8  10        3.73       11.69      4.82 o 
  -3   8  10       51.21       61.75      9.68 o 
  -2   8  10      128.83      129.24     11.35 o 
  -1   8  10      473.61      455.48     26.09 o 
   0   8  10      783.62      755.25     34.91 o 
   1   8  10        2.48        7.59      3.88 o 
   2   8  10     1268.77     1267.55     39.23 o 
   3   8  10     1620.69     1645.30     46.25 o 
   4   8  10      470.69      468.69     22.82 o 
   5   8  10       78.76       77.17      6.30 o 
   6   8  10        0.33       -3.03      3.11 o 
   7   8  10       45.15       39.27      4.03 o 
   8   8  10        4.73        8.09      3.28 o 
   9   8  10      326.57      315.71     20.46 o 
  10   8  10       52.91       64.69      6.23 o 
  -3   9  10       89.65       76.14      8.99 o 
  -2   9  10      184.61      188.87     20.05 o 
  -1   9  10      145.61      148.54     12.27 o 
   0   9  10      189.54      191.33     13.29 o 
   1   9  10      470.95      463.10     21.60 o 
   2   9  10      195.54      173.94     13.75 o 
   3   9  10        0.21        1.99      2.68 o 
   4   9  10      122.92      114.82      9.18 o 
   5   9  10       27.22       30.48      3.25 o 
   6   9  10        0.20        0.87      3.00 o 
   7   9  10      270.03      270.14     19.62 o 
   8   9  10       38.83       48.63      6.37 o 
   9   9  10      124.50       92.08      7.77 o 
  -2  10  10       27.40       36.79      6.52 o 
  -1  10  10        8.96       20.43      6.38 o 
   0  10  10       12.34       20.42      3.32 o 
   1  10  10        0.38        6.18      3.02 o 
   2  10  10        2.86       -0.40      3.06 o 
   3  10  10        7.19        2.89      3.13 o 
   4  10  10       77.53       49.06      4.69 o 
   5  10  10      467.33      490.39     29.44 o 
   6  10  10      349.26      363.58     24.11 o 
   7  10  10      183.51      155.64     13.65 o 
   8  10  10      246.53      213.89     16.94 o 
   9  10  10      308.13      273.61     22.09 o 
  -1  11  10       24.32       18.84      5.37 o 
   0  11  10        0.34        2.74      4.40 o 
   1  11  10       38.73       35.47      4.32 o 
   2  11  10       19.82       24.12      3.55 o 
   3  11  10      186.87      194.28     13.97 o 
   4  11  10      366.29      389.68     24.64 o 
   5  11  10       69.62       76.76      5.86 o 
   6  11  10      486.51      506.72     30.35 o 
   7  11  10       22.49       39.56      5.95 o 
   2  12  10       70.19       74.76      5.60 o 
   3  12  10      302.39      299.87     19.77 o 
   4  12  10       55.55       66.52      8.09 o 
   5  12  10       73.03       87.20      8.98 o 
  -2  -6  11       33.59       39.20      4.54 o 
  -1  -6  11      155.87      146.89     12.69 o 
   0  -6  11      220.19      197.24     15.37 o 
   1  -6  11      449.98      429.49     23.88 o 
   2  -6  11      210.37      231.03     13.82 o 
   3  -6  11       53.08       56.54      5.40 o 
   4  -6  11       35.02       39.55      4.07 o 
  -4  -5  11      134.67      136.89     23.53 o 
  -3  -5  11      214.19      220.62     18.09 o 
  -2  -5  11      187.84      180.07     28.82 o 
  -1  -5  11      202.17      190.31     16.64 o 
   0  -5  11      228.88      220.78     17.50 o 
   1  -5  11       79.83       86.90      8.16 o 
   2  -5  11       14.08       18.98      3.29 o 
   3  -5  11        6.85       17.92      3.46 o 
   4  -5  11        0.16        4.16      4.86 o 
   5  -5  11        8.61       15.53      3.82 o 
  -5  -4  11      394.23      374.12     19.22 o 
  -4  -4  11      143.68      139.02      8.66 o 
  -3  -4  11      100.62       78.45     10.78 o 
  -2  -4  11      198.01      180.72     14.59 o 
  -1  -4  11       57.54       59.98      5.90 o 
   0  -4  11       27.50       26.23      2.76 o 
   1  -4  11       21.35       21.14      2.57 o 
   2  -4  11      351.30      329.13     19.33 o 
   3  -4  11        1.28        3.80      3.21 o 
   4  -4  11        5.57       10.45      3.18 o 
   5  -4  11      119.24       96.32      7.87 o 
   6  -4  11      148.15      141.65     11.37 o 
   7  -4  11        9.48        8.64      4.16 o 
  -5  -3  11      237.56      238.42     14.38 o 
  -4  -3  11      440.34      460.71     23.08 o 
  -3  -3  11       83.40       72.81      8.45 o 
  -2  -3  11      452.09      466.48     21.99 o 
  -1  -3  11      223.92      225.46     14.30 o 
   0  -3  11      251.68      242.98     14.93 o 
   1  -3  11      148.81      114.99      7.16 o 
   2  -3  11       31.06       28.17      2.58 o 
   3  -3  11       24.91       23.90      3.33 o 
   4  -3  11      348.57      305.34     18.01 o 
   5  -3  11      149.76      108.63     22.22 o 
   6  -3  11      108.37       85.05      7.28 o 
   7  -3  11       25.32       31.53      3.83 o 
   8  -3  11       20.33       20.44      5.13 o 
  -6  -2  11      297.51      288.05     16.11 o 
  -5  -2  11      110.10      105.43     13.59 o 
  -4  -2  11       17.78       14.78      6.13 o 
  -3  -2  11      133.72      134.45      9.13 o 
  -2  -2  11       54.31       54.48      3.46 o 
  -1  -2  11       18.80       12.75      2.08 o 
   0  -2  11      908.58      887.04     32.87 o 
   1  -2  11       13.19       19.53      2.26 o 
   2  -2  11        4.36       11.42      2.38 o 
   3  -2  11      316.53      274.49     14.99 o 
   4  -2  11      593.23      606.34     27.90 o 
   5  -2  11      246.43      245.33     15.75 o 
   6  -2  11        0.98        2.87      4.01 o 
   7  -2  11       18.16       21.51      5.13 o 
   8  -2  11       13.24       12.33      6.57 o 
  -6  -1  11       22.07       35.75      6.12 o 
  -5  -1  11        6.54       11.80      3.65 o 
  -4  -1  11        8.12       13.44      2.79 o 
  -3  -1  11        2.92        3.11      2.79 o 
  -2  -1  11      571.76      569.34     22.25 o 
  -1  -1  11      850.57      869.64     24.98 o 
   0  -1  11      381.84      363.19     16.21 o 
   1  -1  11       23.21       29.85      4.49 o 
   2  -1  11      387.49      393.85     18.16 o 
   3  -1  11      390.93      417.04     18.88 o 
   4  -1  11      179.24      173.11     10.74 o 
   5  -1  11      138.64      136.60     10.04 o 
   6  -1  11      260.33      254.81     16.63 o 
   7  -1  11        8.03        7.89      3.67 o 
   8  -1  11      134.81      141.75     12.08 o 
   9  -1  11        6.53        4.13      6.24 o 
  -6   0  11        6.52        9.10      3.60 o 
  -5   0  11        7.76        8.49      3.53 o 
  -4   0  11       50.84       54.14      4.01 o 
  -3   0  11      472.70      473.53     20.27 o 
  -2   0  11      572.06      607.26     23.51 o 
  -1   0  11      340.44      336.42     13.61 o 
   0   0  11       16.66       19.92      1.98 o 
   1   0  11     1128.36     1106.41     27.63 o 
   2   0  11      227.58      208.27     11.47 o 
   3   0  11      865.64      903.65     29.43 o 
   4   0  11       83.07       77.89      6.82 o 
   5   0  11      126.46      119.01     10.36 o 
   6   0  11       85.80       90.71      7.99 o 
   7   0  11       13.12       11.50      4.85 o 
   8   0  11       29.07       27.03      6.39 o 
   9   0  11       12.19       21.26      5.11 o 
  10   0  11       49.93       79.38      7.49 o 
  -6   1  11        1.16        1.68      5.22 o 
  -5   1  11      120.31      123.79      7.75 o 
  -4   1  11      381.73      442.02     20.99 o 
  -3   1  11       80.53       92.56      8.12 o 
  -2   1  11      308.79      326.02     16.31 o 
  -1   1  11       81.73       96.96      6.34 o 
   0   1  11      686.14      703.53     18.87 o 
   1   1  11      565.70      584.76     16.81 o 
   2   1  11      450.27      438.51     15.64 o 
   3   1  11       52.10       71.33      5.10 o 
   4   1  11      580.50      625.17     23.26 o 
   5   1  11        0.13        0.65      1.96 o 
   6   1  11       16.65       28.64      8.93 o 
   7   1  11        0.68        5.16      3.80 o 
   8   1  11        3.71        2.77      3.85 o 
   9   1  11       48.27       59.04     10.01 o 
  10   1  11       83.37       69.20      7.76 o 
  -6   2  11       83.47       67.46      9.02 o 
  -5   2  11      173.43      158.46     13.90 o 
  -4   2  11       40.84       39.06      3.94 o 
  -3   2  11      691.39      692.16     26.59 o 
  -2   2  11      367.50      357.51     16.83 o 
  -1   2  11      823.89      827.84     26.99 o 
   0   2  11      339.47      350.84     12.35 o 
   1   2  11      671.50      692.20     18.25 o 
   2   2  11      140.32      134.94      6.48 o 
   3   2  11      162.32      159.66      7.31 o 
   4   2  11      264.21      246.78     11.42 o 
   5   2  11      233.27      234.04     11.31 o 
   6   2  11        3.67        7.38      2.06 o 
   7   2  11      543.64      508.67     31.50 o 
   8   2  11      169.62      192.72     15.87 o 
   9   2  11      127.60      117.05     10.34 o 
  10   2  11       32.50       34.24      4.36 o 
  -6   3  11      203.08      128.44     14.69 o 
  -5   3  11      195.96      192.59     12.54 o 
  -4   3  11      289.31      271.36     16.03 o 
  -3   3  11       49.48       52.61      5.53 o 
  -2   3  11      126.26      117.42      8.39 o 
  -1   3  11      539.90      520.44     20.33 o 
   0   3  11       24.47       27.61      1.98 o 
   1   3  11       47.75       50.03      2.49 o 
   2   3  11       45.15       44.48      3.22 o 
   3   3  11      333.07      330.08     13.21 o 
   4   3  11      535.01      524.68     17.64 o 
   5   3  11      889.69      852.56     23.99 o 
   6   3  11      304.87      301.46     15.18 o 
   7   3  11      223.77      235.28     14.42 o 
   8   3  11      201.92      222.01     18.32 o 
   9   3  11        3.08       20.79      5.96 o 
  10   3  11       71.50       65.87      5.77 o 
  -6   4  11      260.94      256.12     15.87 o 
  -5   4  11       76.23       82.59      5.59 o 
  -4   4  11      115.39       92.54     13.01 o 
  -3   4  11       78.09       65.11      6.33 o 
  -2   4  11       73.78       66.46      6.51 o 
  -1   4  11       94.67      109.14      6.81 o 
   0   4  11        0.10        3.41      1.75 o 
   1   4  11       28.97       29.55      3.07 o 
   2   4  11      296.63      296.74     12.04 o 
   3   4  11     1210.03     1227.77     28.90 o 
   4   4  11        3.17        8.61      2.01 o 
   5   4  11      417.44      419.61     18.23 o 
   6   4  11      514.09      507.02     21.09 o 
   7   4  11      332.53      349.50     24.56 o 
   8   4  11      229.08      205.91     17.71 o 
   9   4  11      220.09      183.87     24.93 o 
  10   4  11        7.07       19.52      5.87 o 
  -5   5  11       20.18       14.25      3.41 o 
  -4   5  11      154.43      142.15      8.09 o 
  -3   5  11      155.08      125.89      8.43 o 
  -2   5  11       82.35       65.41      5.28 o 
  -1   5  11        0.65       -0.87      3.30 o 
   0   5  11      287.97      287.60     13.61 o 
   1   5  11      195.09      177.11      8.89 o 
   2   5  11      509.33      514.77     19.82 o 
   3   5  11       91.28       78.29      6.52 o 
   4   5  11      893.77      906.98     32.15 o 
   5   5  11       49.51       42.18      6.85 o 
   6   5  11       47.05       47.74      7.93 o 
   7   5  11      349.83      323.69     16.21 o 
   8   5  11       12.36       15.94      3.89 o 
   9   5  11       20.88       19.15      3.94 o 
  10   5  11        0.04       -4.40      4.40 o 
  -5   6  11       32.82       30.58      3.49 o 
  -4   6  11       11.98       15.43      3.99 o 
  -3   6  11      316.66      310.71     16.71 o 
  -2   6  11      303.47      260.58     18.82 o 
  -1   6  11       85.74       64.38      5.98 o 
   0   6  11     1166.55     1169.65     43.09 o 
   1   6  11     1172.51     1154.25     35.73 o 
   2   6  11     1495.06     1508.72     42.31 o 
   3   6  11      634.95      649.28     26.40 o 
   4   6  11      116.57      119.46      8.95 o 
   5   6  11     1187.80     1203.16     39.36 o 
   6   6  11        1.80        8.11      2.22 o 
   7   6  11       11.71        8.68      2.70 o 
   8   6  11       10.60        9.36      3.17 o 
   9   6  11        0.02        3.64      4.72 o 
  10   6  11       11.07        5.58      4.26 o 
  -4   7  11       63.35       66.24      6.51 o 
  -3   7  11      109.18      112.75      8.69 o 
  -2   7  11      418.41      420.22     25.33 o 
  -1   7  11      213.18      206.40     12.86 o 
   0   7  11     1257.50     1188.76     45.25 o 
   1   7  11       21.28       30.16      4.38 o 
   2   7  11      311.60      308.11     16.56 o 
   3   7  11      551.36      555.67     24.32 o 
   4   7  11       40.67       49.68      5.05 o 
   5   7  11       79.03       77.85      5.74 o 
   6   7  11       43.45       39.23      9.29 o 
   7   7  11        5.91       16.59      4.91 o 
   8   7  11        0.15        5.71      3.32 o 
   9   7  11       26.05       19.56      3.67 o 
  10   7  11      117.54      102.44     19.63 o 
  -4   8  11       28.00       22.02      6.85 o 
  -3   8  11       98.24      104.39      7.84 o 
  -2   8  11       92.56      101.88      5.90 o 
  -1   8  11      530.66      555.99     29.40 o 
   0   8  11      320.85      318.94     20.31 o 
   1   8  11        0.98       -2.49      2.49 o 
   2   8  11      135.48      140.10      8.14 o 
   3   8  11        6.71       12.09      4.05 o 
   4   8  11      163.48      163.00     10.81 o 
   5   8  11       42.02       33.45      4.46 o 
   6   8  11        1.85        8.26      2.96 o 
   7   8  11       50.61       43.98      6.28 o 
   8   8  11      121.61      117.77     16.02 o 
   9   8  11      212.35      222.71     24.24 o 
  10   8  11       85.92       76.90     15.86 o 
  -3   9  11      115.30      106.15      6.67 o 
  -2   9  11       85.19       94.05      6.22 o 
  -1   9  11       16.54       25.93      3.33 o 
   0   9  11       12.45       15.68      2.99 o 
   1   9  11      127.44      102.37      8.36 o 
   2   9  11        4.95        7.39      2.41 o 
   3   9  11        0.17       -1.88      2.41 o 
   4   9  11       25.50       23.47      3.73 o 
   5   9  11        0.28       -1.46      3.81 o 
   6   9  11      323.85      288.37     20.55 o 
   7   9  11       60.62       54.56      4.56 o 
   8   9  11       86.71       73.81      5.66 o 
   9   9  11      150.90      124.79      9.51 o 
  -2  10  11       70.02       46.87      5.72 o 
  -1  10  11       16.60       18.02      3.65 o 
   0  10  11        0.13        2.63      3.70 o 
   1  10  11       38.23       33.23      3.57 o 
   2  10  11       30.05       26.71      5.53 o 
   3  10  11       56.56       33.86      8.46 o 
   4  10  11      462.59      452.83     27.40 o 
   5  10  11      465.51      475.08     28.57 o 
   6  10  11      219.51      231.17     17.68 o 
   7  10  11      335.71      311.21     21.24 o 
   8  10  11      453.14      467.18     28.36 o 
   0  11  11       46.73       42.28      6.39 o 
   1  11  11       62.41       63.01      5.76 o 
   2  11  11       98.32       99.78      9.71 o 
   3  11  11      495.99      462.56     27.92 o 
   4  11  11      140.40      120.47     13.78 o 
   5  11  11      231.07      208.13     20.19 o 
   6  11  11      312.40      326.49     22.36 o 
   7  11  11       90.47       96.15     10.83 o 
   3  12  11      188.28      188.04     11.49 o 
   4  12  11       63.76       61.54      6.47 o 
  -2  -5  12      180.04      176.09     13.75 o 
  -1  -5  12       96.73       96.73     11.61 o 
   0  -5  12       33.41       25.65      4.07 o 
   1  -5  12        0.42        8.07      3.84 o 
   2  -5  12       27.20       45.92      6.72 o 
   3  -5  12       15.07       12.65      4.00 o 
   4  -5  12        0.03        2.55      3.82 o 
  -4  -4  12        1.32        0.94      5.46 o 
  -3  -4  12       27.43       51.38      7.76 o 
  -2  -4  12       44.15       54.00      4.46 o 
  -1  -4  12       20.93       21.81      6.75 o 
   0  -4  12        2.36       -4.09      4.09 o 
   1  -4  12        3.42        9.83      3.82 o 
   2  -4  12      651.46      640.28     30.06 o 
   3  -4  12       78.69       76.82      5.68 o 
   4  -4  12      179.41      133.91      8.91 o 
   5  -4  12      184.62      180.43     10.76 o 
   6  -4  12       39.05       55.94      5.08 o 
  -4  -3  12       48.27       55.46      5.01 o 
  -3  -3  12       12.51       21.14      4.91 o 
  -2  -3  12       38.89       33.26      8.76 o 
  -1  -3  12        7.88        6.94      3.19 o 
   0  -3  12       55.59       46.12      4.05 o 
   1  -3  12      107.95      103.62      7.90 o 
   2  -3  12       99.04      104.37      8.89 o 
   3  -3  12      305.17      291.93     17.96 o 
   4  -3  12      573.33      530.61     26.38 o 
   5  -3  12      171.47      174.14     11.02 o 
   6  -3  12       91.04       86.15      7.99 o 
   7  -3  12       12.31       41.43      9.85 o 
  -5  -2  12       26.48       24.12      4.56 o 
  -4  -2  12       15.51       14.11      6.48 o 
  -3  -2  12        1.47        3.97      3.31 o 
  -2  -2  12      137.49      128.67      7.45 o 
  -1  -2  12      385.52      382.40     19.75 o 
   0  -2  12      193.31      174.73     11.20 o 
   1  -2  12      213.73      224.74     12.06 o 
   2  -2  12      134.39      127.46      8.45 o 
   3  -2  12      327.76      283.56     18.77 o 
   4  -2  12       82.84       71.57      9.11 o 
   5  -2  12       63.01       74.32      5.15 o 
   6  -2  12      166.48      162.25     16.38 o 
   7  -2  12       39.95       50.40      4.23 o 
   8  -2  12        0.76        3.73      4.11 o 
  -5  -1  12      135.07      130.41      8.13 o 
  -4  -1  12       20.18       23.79      3.22 o 
  -3  -1  12       14.93       27.84      6.22 o 
  -2  -1  12      890.29      873.79     29.44 o 
  -1  -1  12      123.49      132.95      7.47 o 
   0  -1  12     1007.11     1000.96     35.03 o 
   1  -1  12      773.71      825.94     28.43 o 
   2  -1  12     1623.91     1642.09     42.98 o 
   3  -1  12       95.04       81.75      5.04 o 
   4  -1  12       36.69       44.77      5.05 o 
   5  -1  12        0.63        3.47      2.77 o 
   6  -1  12        3.27        4.91      2.99 o 
   7  -1  12       29.14       30.38      3.89 o 
   8  -1  12        4.32       -1.79      3.87 o 
  -5   0  12      135.50      137.65      8.32 o 
  -4   0  12      227.77      213.66     11.85 o 
  -3   0  12      549.68      536.63     23.60 o 
  -2   0  12     1117.67     1172.67     35.53 o 
  -1   0  12      621.39      599.41     22.68 o 
   0   0  12      585.15      608.25     22.38 o 
   1   0  12      211.25      212.90     11.21 o 
   2   0  12       87.69       91.43      5.99 o 
   3   0  12      256.75      283.09     14.50 o 
   4   0  12       76.37       70.07      4.93 o 
   5   0  12      270.41      247.91     13.88 o 
   6   0  12        0.16        3.35      3.28 o 
   7   0  12      383.19      353.42     20.42 o 
   8   0  12       17.42       37.08      5.85 o 
   9   0  12        0.18       -4.85      4.85 o 
  -6   1  12       10.18       13.98      4.14 o 
  -5   1  12       77.61       69.20      5.42 o 
  -4   1  12      376.91      395.45     20.17 o 
  -3   1  12      380.63      405.74     18.95 o 
  -2   1  12      769.10      802.80     28.34 o 
  -1   1  12       11.01       19.21      2.58 o 
   0   1  12       31.08       30.01      2.91 o 
   1   1  12       72.31       74.69      5.60 o 
   2   1  12       65.59       42.88      4.40 o 
   3   1  12       44.43       56.70      4.77 o 
   4   1  12      125.72      148.21      9.18 o 
   5   1  12      191.09      165.38     10.01 o 
   6   1  12      111.17      119.83     11.25 o 
   7   1  12      326.41      341.66     20.66 o 
   8   1  12      249.79      268.78     32.79 o 
   9   1  12       40.96       40.07      7.36 o 
  -6   2  12       85.48       76.04      5.70 o 
  -5   2  12       66.20       74.54      4.71 o 
  -4   2  12        6.58        9.99      3.70 o 
  -3   2  12      145.30      144.19      8.44 o 
  -2   2  12       25.87       28.99      4.51 o 
  -1   2  12       11.05        8.42      2.47 o 
   0   2  12      270.36      275.20     12.06 o 
   1   2  12       65.67       68.42      4.22 o 
   2   2  12       28.43       22.65      1.65 o 
   3   2  12      890.03      828.47     23.26 o 
   4   2  12      112.93      117.09      8.17 o 
   5   2  12       59.16       53.24      3.54 o 
   6   2  12       74.20       53.52      4.27 o 
   7   2  12      381.64      370.52     19.99 o 
   8   2  12       30.92       32.02      5.11 o 
   9   2  12      140.13      142.18     10.12 o 
  10   2  12        1.78       11.86      6.34 o 
  -5   3  12      247.90      218.08     19.44 o 
  -4   3  12      143.52      145.65      9.16 o 
  -3   3  12        8.10        4.19      3.38 o 
  -2   3  12       21.31       15.91      2.77 o 
  -1   3  12       36.58       25.78      2.90 o 
   0   3  12       67.39       74.49      4.92 o 
   1   3  12      174.23      175.64      7.37 o 
   2   3  12      284.64      277.23     10.48 o 
   3   3  12       56.35       50.09      3.24 o 
   4   3  12     1198.46     1217.40     29.95 o 
   5   3  12       11.29       13.70      2.38 o 
   6   3  12     1065.02     1109.71     35.10 o 
   7   3  12      229.99      212.82     17.10 o 
   8   3  12       17.41       32.48      5.02 o 
   9   3  12       39.45       25.26      4.04 o 
  10   3  12       17.75       13.56      4.63 o 
  -5   4  12        0.05       -3.77      3.77 o 
  -4   4  12       52.42       44.26      3.82 o 
  -3   4  12        2.38        2.75      2.80 o 
  -2   4  12       64.24       56.49      4.27 o 
  -1   4  12      705.81      660.66     24.21 o 
   0   4  12      315.04      329.95     17.26 o 
   1   4  12      757.74      786.77     20.88 o 
   2   4  12      386.75      385.08     14.97 o 
   3   4  12      284.80      301.61     12.88 o 
   4   4  12      310.67      316.85     15.30 o 
   5   4  12     1673.50     1728.27     43.24 o 
   6   4  12      290.67      298.88     18.91 o 
   7   4  12       68.32       74.35      4.63 o 
   8   4  12      161.26      142.45     10.52 o 
   9   4  12       11.22       15.03      4.92 o 
  10   4  12        2.51        2.07      4.36 o 
  -5   5  12        0.15       -0.66      4.50 o 
  -4   5  12        1.20        6.28      3.57 o 
  -3   5  12       21.91       43.63      5.51 o 
  -2   5  12        0.80        8.54      4.29 o 
  -1   5  12       23.06       18.26      3.03 o 
   0   5  12       70.81       69.49      6.30 o 
   1   5  12      581.12      586.48     19.25 o 
   2   5  12      543.85      558.49     21.09 o 
   3   5  12      900.77      937.87     29.61 o 
   4   5  12        1.76        5.11      1.93 o 
   5   5  12        4.50        7.79      2.49 o 
   6   5  12       39.89       43.88      2.93 o 
   7   5  12        0.04        5.20      3.29 o 
   8   5  12      186.26      156.29     15.42 o 
   9   5  12       19.50       28.15      5.02 o 
  10   5  12        4.56       -0.24      7.32 o 
  -4   6  12      118.54      118.57     10.29 o 
  -3   6  12      311.04      334.72     22.69 o 
  -2   6  12      212.12      195.25     15.83 o 
  -1   6  12      186.77      184.05     13.89 o 
   0   6  12      131.91      147.15      9.42 o 
   1   6  12      150.29      152.61     10.00 o 
   2   6  12      155.92      131.86     13.67 o 
   3   6  12      174.42      168.07     10.88 o 
   4   6  12      423.72      419.96     20.84 o 
   5   6  12        0.03        1.84      2.64 o 
   6   6  12       13.27       17.93      2.73 o 
   7   6  12      123.22       98.96     10.85 o 
   8   6  12      105.47       80.82      4.97 o 
   9   6  12       10.52       12.83      4.28 o 
  10   6  12      156.09      113.51     33.09 o 
  -4   7  12       28.34       30.50      8.25 o 
  -3   7  12      107.32       96.15      6.88 o 
  -2   7  12      301.28      294.60     20.61 o 
  -1   7  12      223.13      197.50     15.80 o 
   0   7  12      488.66      495.31     27.25 o 
   1   7  12       98.20      101.39      7.92 o 
   2   7  12       35.12       37.37      3.27 o 
   3   7  12      193.68      181.53     11.58 o 
   4   7  12        0.03        4.23      2.54 o 
   5   7  12       87.91       62.20      5.76 o 
   6   7  12      433.83      408.40     21.52 o 
   7   7  12      103.91       88.55      5.27 o 
   8   7  12       22.41       23.81      3.50 o 
   9   7  12      103.52       98.01      7.56 o 
  10   7  12      166.05      151.35     10.67 o 
  -3   8  12      132.36      142.02     14.06 o 
  -2   8  12       55.72       62.99      6.07 o 
  -1   8  12       43.12       40.87      3.92 o 
   0   8  12      249.79      265.24     17.81 o 
   1   8  12       92.22       65.69      7.00 o 
   2   8  12        0.80        5.27      2.42 o 
   3   8  12      272.83      261.07     15.55 o 
   4   8  12      800.57      745.95     30.84 o 
   5   8  12      253.95      275.23     16.57 o 
   6   8  12       20.32       20.35      3.85 o 
   7   8  12       92.34       81.87      6.40 o 
   8   8  12       49.65       52.29      4.85 o 
   9   8  12      112.39      124.46     17.92 o 
  -2   9  12        1.32        4.50      4.29 o 
  -1   9  12        6.16        3.00      6.93 o 
   0   9  12       49.50       58.91      4.44 o 
   1   9  12       19.46       19.62      4.10 o 
   2   9  12      126.09      111.18      7.46 o 
   3   9  12       51.38       52.91      4.41 o 
   4   9  12        1.28        6.33      2.73 o 
   5   9  12      246.67      273.73     19.72 o 
   6   9  12       67.87       92.75      6.56 o 
   7   9  12        0.96        4.95      6.68 o 
   8   9  12      132.43      121.15      9.59 o 
   9   9  12       55.77       53.02      4.78 o 
  -1  10  12       20.62       13.15      4.78 o 
   0  10  12       41.40       49.50      4.49 o 
   1  10  12      121.86      103.87      8.42 o 
   2  10  12       53.01       60.16      7.54 o 
   3  10  12      146.71      132.59     10.55 o 
   4  10  12      181.95      157.53     11.24 o 
   5  10  12       91.99      102.68      8.21 o 
   6  10  12      311.81      324.95     21.90 o 
   7  10  12      142.09      143.33     11.67 o 
   8  10  12      161.86      144.37      9.76 o 
   1  11  12       73.63       73.51      8.18 o 
   2  11  12      186.75      170.74     19.80 o 
   3  11  12      330.75      314.41     19.93 o 
   4  11  12       70.22       68.07      9.38 o 
   5  11  12       34.52       50.21      5.28 o 
   6  11  12       83.24       85.74      6.18 o 
   0  -5  13       14.58       16.57      4.55 o 
   1  -5  13        0.93        0.33      4.42 o 
   2  -5  13        0.46        9.95      4.51 o 
  -2  -4  13       12.35       16.46      5.71 o 
  -1  -4  13       48.24       73.99      8.51 o 
   0  -4  13        0.10        0.15      4.58 o 
   1  -4  13       57.06       59.33      5.47 o 
   2  -4  13        1.59       -1.76      6.57 o 
   3  -4  13      152.82      154.54      8.47 o 
   4  -4  13      108.62       91.40      7.51 o 
   5  -4  13      126.37      107.40      9.06 o 
  -3  -3  13       45.89       42.62      8.71 o 
  -2  -3  13      120.68      113.57     21.31 o 
  -1  -3  13       72.93       69.45      6.13 o 
   0  -3  13      213.58      189.27     10.77 o 
   1  -3  13      325.20      333.34     19.32 o 
   2  -3  13      326.30      347.96     17.59 o 
   3  -3  13       29.25       26.34      3.98 o 
   4  -3  13      274.73      273.69     16.78 o 
   5  -3  13      227.01      246.49     15.03 o 
   6  -3  13       30.38       59.80      8.21 o 
  -4  -2  13       66.65       83.07     10.22 o 
  -3  -2  13        8.40        3.47      8.36 o 
  -2  -2  13      264.93      248.03     24.67 o 
  -1  -2  13       70.34       59.62      7.04 o 
   0  -2  13      223.15      204.83     13.19 o 
   1  -2  13       73.80       63.87      7.74 o 
   2  -2  13       17.14       29.16      3.51 o 
   3  -2  13      417.49      465.19     21.71 o 
   4  -2  13      132.28      103.42      9.70 o 
   5  -2  13       21.58       21.47      4.81 o 
   6  -2  13        8.33        1.21      3.60 o 
   7  -2  13        1.12       11.98      4.14 o 
  -4  -1  13      129.27      124.31      7.94 o 
  -3  -1  13       68.44       77.31      5.61 o 
  -2  -1  13      599.52      584.35     26.21 o 
  -1  -1  13        6.48       13.48      4.38 o 
   0  -1  13      577.64      608.78     26.94 o 
   1  -1  13      332.98      352.35     18.88 o 
   2  -1  13      134.92      127.80     10.56 o 
   3  -1  13      501.06      534.42     23.22 o 
   4  -1  13       93.86       92.89     10.00 o 
   5  -1  13       56.00       40.71      4.94 o 
   6  -1  13       49.64       59.91      8.42 o 
   7  -1  13        0.62        3.62      3.68 o 
   8  -1  13       48.26       42.70      4.41 o 
  -5   0  13      231.55      209.96     10.75 o 
  -4   0  13      309.56      308.51     14.97 o 
  -3   0  13      349.14      357.73     17.88 o 
  -2   0  13      144.48      149.61      7.75 o 
  -1   0  13      237.56      243.60     13.77 o 
   0   0  13      564.03      561.58     24.80 o 
   1   0  13       88.03       74.02      5.57 o 
   2   0  13      218.75      222.97     11.99 o 
   3   0  13      270.13      261.57     13.94 o 
   4   0  13        2.16        6.85      3.08 o 
   5   0  13       46.93       46.86      3.59 o 
   6   0  13        7.85        7.69      3.13 o 
   7   0  13      300.35      274.28     16.03 o 
   8   0  13      126.61      116.35      7.88 o 
  -5   1  13      151.66      159.66      7.93 o 
  -4   1  13       30.86       29.72      4.38 o 
  -3   1  13       83.25       88.13      5.02 o 
  -2   1  13      356.40      346.17     19.14 o 
  -1   1  13      227.78      241.76     12.52 o 
   0   1  13        1.79        6.17      2.04 o 
   1   1  13        1.91        4.52      2.35 o 
   2   1  13      180.53      175.06     14.36 o 
   3   1  13       74.49       68.34      4.69 o 
   4   1  13      734.79      720.16     26.69 o 
   5   1  13        7.34        6.85      3.95 o 
   6   1  13       44.78       52.32      6.49 o 
   7   1  13      253.64      257.51     18.16 o 
   8   1  13      136.73      116.43      8.03 o 
   9   1  13       60.71       63.54      5.48 o 
  -5   2  13       26.44       37.98      4.71 o 
  -4   2  13       46.33       55.98      4.31 o 
  -3   2  13       24.84       29.11      3.06 o 
  -2   2  13       13.08       15.24      2.69 o 
  -1   2  13      108.59       94.28      5.93 o 
   0   2  13       12.82       15.87      2.24 o 
   1   2  13      407.43      395.54     15.04 o 
   2   2  13      736.31      711.38     21.93 o 
   3   2  13      124.00      116.81      7.49 o 
   4   2  13      177.56      161.24     11.18 o 
   5   2  13      491.13      527.30     25.69 o 
   6   2  13      425.98      411.28     21.82 o 
   7   2  13        0.24       -1.77      3.00 o 
   8   2  13        3.40        5.41      5.79 o 
   9   2  13        0.10       -5.55      5.55 o 
  -5   3  13       17.60       18.99      3.92 o 
  -4   3  13        9.07       14.39      3.91 o 
  -3   3  13        0.28        0.15      2.96 o 
  -2   3  13      119.10      120.59      7.25 o 
  -1   3  13      132.05      128.82     11.15 o 
   0   3  13      417.95      417.13     17.43 o 
   1   3  13      708.36      711.19     22.04 o 
   2   3  13       61.47       65.42      3.63 o 
   3   3  13      654.60      667.15     21.47 o 
   4   3  13       52.60       65.92      3.61 o 
   5   3  13       14.06       23.21      3.90 o 
   6   3  13      663.92      703.33     27.33 o 
   7   3  13        8.73        4.45      3.73 o 
   8   3  13       98.62       74.32      5.82 o 
   9   3  13       51.95       24.95      4.92 o 
  10   3  13        9.49       19.12      5.14 o 
  -4   4  13        4.68       10.10      6.28 o 
  -3   4  13      103.99       98.07     10.04 o 
  -2   4  13       86.63       85.30      6.40 o 
  -1   4  13      353.68      347.81     18.69 o 
   0   4  13      454.47      490.02     22.34 o 
   1   4  13     1408.03     1397.90     29.83 o 
   2   4  13      272.46      304.14     11.24 o 
   3   4  13      645.94      708.98     22.38 o 
   4   4  13      849.26      859.78     28.60 o 
   5   4  13       37.68       36.21      3.36 o 
   6   4  13       67.05       63.43      6.51 o 
   7   4  13       31.72       30.42      3.01 o 
   8   4  13      143.52      118.44      8.45 o 
   9   4  13       59.05       77.14      6.13 o 
  10   4  13       27.98       37.08      4.97 o 
  -4   5  13        7.81       19.01      5.91 o 
  -3   5  13      441.52      419.11     26.96 o 
  -2   5  13      117.46      111.45      9.63 o 
  -1   5  13      186.94      183.71     11.42 o 
   0   5  13       51.37       78.29      8.37 o 
   1   5  13       66.24       85.30      6.65 o 
   2   5  13      202.99      210.28     11.14 o 
   3   5  13      260.05      271.27     13.92 o 
   4   5  13       11.59       11.57      2.35 o 
   5   5  13      183.16      166.25     10.11 o 
   6   5  13       48.57       49.47      3.87 o 
   7   5  13        6.43        4.20      2.99 o 
   8   5  13      300.02      281.03     21.55 o 
   9   5  13        1.63        1.00      5.67 o 
  10   5  13       25.61       26.00      4.60 o 
  -4   6  13      192.07      190.10     13.39 o 
  -3   6  13      147.17      147.42     16.26 o 
  -2   6  13       89.54       98.24     11.92 o 
  -1   6  13      101.53       98.78      7.76 o 
   0   6  13       53.98       52.68      5.12 o 
   1   6  13        4.02        4.94      2.67 o 
   2   6  13       66.58       61.04      3.21 o 
   3   6  13       70.69       66.70      7.93 o 
   4   6  13       89.10       99.07      6.24 o 
   5   6  13       11.56       14.76      2.41 o 
   6   6  13       20.35       18.10      4.74 o 
   7   6  13      266.10      261.68     13.90 o 
   8   6  13      187.48      170.09     13.02 o 
   9   6  13       99.64       75.64      6.79 o 
  10   6  13      260.34      245.26     15.08 o 
  -3   7  13       33.64       46.75      7.66 o 
  -2   7  13       36.10       41.69      4.92 o 
  -1   7  13       20.88       26.11      3.27 o 
   0   7  13      240.48      209.80     16.02 o 
   1   7  13      141.12      127.15     10.19 o 
   2   7  13       49.52       44.75      4.01 o 
   3   7  13       45.82       31.81      5.13 o 
   4   7  13       23.11       21.35      2.39 o 
   5   7  13       87.10       67.15      4.65 o 
   6   7  13      204.37      201.66     12.32 o 
   7   7  13      181.68      196.57     11.84 o 
   8   7  13       65.69       57.77      9.24 o 
   9   7  13      247.18      235.71     27.70 o 
  -2   8  13        2.74       -1.21      3.98 o 
  -1   8  13       41.12       42.22      4.38 o 
   0   8  13        1.44       -0.47      5.15 o 
   1   8  13      140.41      118.76      9.19 o 
   2   8  13        1.63        2.98      2.95 o 
   3   8  13       66.68       56.86      4.44 o 
   4   8  13      146.16      161.94     10.15 o 
   5   8  13      471.66      501.69     24.19 o 
   6   8  13      852.37      876.27     35.41 o 
   7   8  13      151.52      142.95     11.53 o 
   8   8  13       64.01       79.23      4.94 o 
   9   8  13       22.15       39.83      4.46 o 
  -1   9  13       24.16       26.57      4.37 o 
   0   9  13      266.54      261.02     32.93 o 
   1   9  13      173.88      171.39     12.35 o 
   2   9  13       94.94       90.15      6.93 o 
   3   9  13       70.33       75.56      5.06 o 
   4   9  13       62.36       56.52      5.24 o 
   5   9  13      524.91      501.48     28.60 o 
   6   9  13       19.61       39.60      4.92 o 
   7   9  13        9.63       17.67      3.73 o 
   8   9  13       38.08       46.65      5.59 o 
   0  10  13      333.34      351.56     32.15 o 
   1  10  13        2.35       13.91      5.40 o 
   2  10  13      131.23      132.53     11.78 o 
   3  10  13      360.92      355.64     21.24 o 
   4  10  13      160.88      183.05     12.66 o 
   5  10  13        1.17        1.62      3.68 o 
   6  10  13        0.58       -1.25      3.87 o 
   7  10  13        0.06        2.09      5.02 o 
   2  11  13       61.14       39.18      7.39 o 
   3  11  13       77.58       73.68      5.90 o 
   4  11  13       20.58       16.46      5.93 o 
   5  11  13        7.94        9.96      4.22 o 
   1  -4  14       31.96       27.72      4.58 o 
   2  -4  14       63.32       74.66     10.43 o 
  -2  -3  14      231.23      239.37     21.57 o 
  -1  -3  14      199.27      155.75     24.85 o 
   0  -3  14      309.16      291.39     16.92 o 
   1  -3  14      307.41      338.85     18.96 o 
   2  -3  14        3.27        7.58      3.65 o 
   3  -3  14       46.51       37.40      5.09 o 
   4  -3  14      107.16      114.05     11.86 o 
   5  -3  14       52.19       68.96      5.72 o 
  -3  -2  14       29.73       40.29      5.70 o 
  -2  -2  14       48.43       55.89      9.39 o 
  -1  -2  14       67.30       83.45      6.58 o 
   0  -2  14      133.27      114.10      6.85 o 
   1  -2  14       91.83       94.35      8.59 o 
   2  -2  14       57.01       61.24      5.92 o 
   3  -2  14        0.52       -3.04      3.04 o 
   4  -2  14       13.86       17.76      5.53 o 
   5  -2  14        0.07        4.72      5.15 o 
   6  -2  14       26.62       32.45      4.67 o 
  -3  -1  14       50.73       22.06      8.82 o 
  -2  -1  14      124.83      100.94     22.96 o 
  -1  -1  14       31.09       58.05      5.38 o 
   0  -1  14      199.05      230.58     14.11 o 
   1  -1  14        6.23        2.99      3.03 o 
   2  -1  14       27.73       24.81      3.93 o 
   3  -1  14       99.46      122.48      9.23 o 
   4  -1  14       77.63       65.10      5.79 o 
   5  -1  14       10.15        8.18      3.47 o 
   6  -1  14       76.62       57.93      4.32 o 
   7  -1  14        3.35        2.36      4.21 o 
  -4   0  14       69.68       88.40      5.67 o 
  -3   0  14      103.47      103.07      8.49 o 
  -2   0  14      259.86      265.90     18.86 o 
  -1   0  14       26.72       32.73      4.67 o 
   0   0  14      164.27      157.85     15.48 o 
   1   0  14      179.38      182.58     11.19 o 
   2   0  14       11.31       18.54      3.62 o 
   3   0  14       29.74       33.44      3.19 o 
   4   0  14        0.89        8.18      2.98 o 
   5   0  14      119.05       92.36      7.62 o 
   6   0  14        1.23        4.53      3.40 o 
   7   0  14       31.86       36.17      6.65 o 
   8   0  14       95.55       98.91      6.58 o 
  -4   1  14        8.11       13.27      3.71 o 
  -3   1  14       62.41       62.84      4.94 o 
  -2   1  14       32.23       35.76      4.54 o 
  -1   1  14       24.23       27.14      4.31 o 
   0   1  14       27.54       27.19      4.49 o 
   1   1  14      150.84      147.47      9.21 o 
   2   1  14       16.38       24.72      2.99 o 
   3   1  14      520.21      522.63     22.14 o 
   4   1  14      247.33      244.07     12.86 o 
   5   1  14      180.23      193.23     11.42 o 
   6   1  14      225.21      208.34     12.70 o 
   7   1  14       80.02       70.17      5.40 o 
   8   1  14       63.95       53.61      5.27 o 
  -4   2  14       52.01       52.41      5.33 o 
  -3   2  14        0.11        2.82      3.21 o 
  -2   2  14      271.07      254.66     12.69 o 
  -1   2  14      190.56      170.03      9.62 o 
   0   2  14        1.05        5.30      2.50 o 
   1   2  14      370.55      371.95     17.40 o 
   2   2  14      510.85      473.06     19.27 o 
   3   2  14      457.74      462.42     22.66 o 
   4   2  14      709.21      727.18     30.92 o 
   5   2  14       17.96       20.27      3.56 o 
   6   2  14      203.39      215.64     15.27 o 
   7   2  14        9.33       16.54      6.77 o 
   8   2  14       19.65       22.19      4.81 o 
   9   2  14       29.31       71.07     11.36 o 
  -4   3  14       35.03       57.89      4.86 o 
  -3   3  14       73.63       72.30      4.55 o 
  -2   3  14       92.40       85.43      5.65 o 
  -1   3  14      305.37      292.53     14.75 o 
   0   3  14      356.36      364.57     18.79 o 
   1   3  14      367.34      402.35     19.53 o 
   2   3  14       27.19       44.41      3.84 o 
   3   3  14      173.70      157.37      9.85 o 
   4   3  14       89.60       84.83      7.28 o 
   5   3  14       93.96       83.44      9.90 o 
   6   3  14       42.26       52.56      4.51 o 
   7   3  14       10.18       10.84      4.45 o 
   8   3  14        0.07       -1.97      4.20 o 
   9   3  14        6.99       13.74      5.52 o 
  -4   4  14      143.85      166.72     12.99 o 
  -3   4  14      272.18      282.95     18.14 o 
  -2   4  14       79.51       81.60      6.78 o 
  -1   4  14       58.30       98.59      6.58 o 
   0   4  14      285.08      258.28     14.72 o 
   1   4  14      594.24      604.94     25.39 o 
   2   4  14      396.33      424.91     14.51 o 
   3   4  14      395.17      423.62     18.25 o 
   4   4  14       53.33       60.48      4.53 o 
   5   4  14       55.88       67.11      5.07 o 
   6   4  14        9.11        5.05      4.46 o 
   7   4  14        3.49        8.58      3.26 o 
   8   4  14       18.22       21.31      3.95 o 
   9   4  14       43.21       30.21      5.12 o 
  -3   5  14      256.70      306.00     22.01 o 
  -2   5  14      138.74      140.64      9.36 o 
  -1   5  14      355.74      359.61     18.15 o 
   0   5  14       67.34       74.44      6.28 o 
   1   5  14      145.66      146.63     10.62 o 
   2   5  14       55.50       53.90      3.12 o 
   3   5  14        2.74        6.14      2.26 o 
   4   5  14       17.09       14.99      3.33 o 
   5   5  14       10.57       13.82      3.14 o 
   6   5  14        0.44        6.48      4.68 o 
   7   5  14       33.40       50.59      4.49 o 
   8   5  14       37.64       37.03      4.65 o 
   9   5  14        7.43       16.31      4.32 o 
  -3   6  14        1.00        9.23      4.40 o 
  -2   6  14       57.35       63.01      7.47 o 
  -1   6  14      135.40      115.99     10.28 o 
   0   6  14        0.95        3.10      4.06 o 
   1   6  14       58.87       46.68      3.87 o 
   2   6  14      154.97      134.94      9.11 o 
   3   6  14      393.78      395.96     17.70 o 
   4   6  14      112.47       88.05      6.19 o 
   5   6  14      160.06      145.96     10.03 o 
   6   6  14      320.93      302.82     15.19 o 
   7   6  14      261.63      281.53     16.96 o 
   8   6  14      183.54      198.19     16.32 o 
   9   6  14       44.29       54.03      4.97 o 
  -2   7  14        1.62       -0.85      4.07 o 
  -1   7  14       30.11       41.94     14.01 o 
   0   7  14        6.09        7.68      3.87 o 
   1   7  14        3.22        6.02      3.77 o 
   2   7  14      122.83      117.93     10.10 o 
   3   7  14      174.65      155.11      8.84 o 
   4   7  14      233.68      235.01     12.30 o 
   5   7  14      479.10      472.94     20.91 o 
   6   7  14       71.66       75.49      5.12 o 
   7   7  14       99.17       82.36      6.76 o 
   8   7  14       23.20       33.15      6.36 o 
   9   7  14      116.44      110.38      8.05 o 
  -1   8  14        5.04       13.40      3.86 o 
   0   8  14      184.23      174.71     13.20 o 
   1   8  14      110.32      128.09      9.52 o 
   2   8  14      100.27       93.24     12.69 o 
   3   8  14       90.82       74.28      8.08 o 
   4   8  14       17.94       24.38      3.02 o 
   5   8  14      109.61      103.75      8.41 o 
   6   8  14      140.08      135.00      8.15 o 
   7   8  14      104.15      123.32      7.49 o 
   8   8  14       47.59       50.75      7.31 o 
   0   9  14      340.44      305.03     23.73 o 
   1   9  14       36.03       46.53      5.73 o 
   2   9  14       87.69      126.11     14.38 o 
   3   9  14      104.81       89.64      6.90 o 
   4   9  14       53.76       61.38      5.30 o 
   5   9  14      210.52      180.65     11.42 o 
   6   9  14        5.69        9.17      3.81 o 
   7   9  14       53.61       57.55      5.50 o 
   8   9  14       40.03       23.30      5.13 o 
   1  10  14        5.99       21.63      4.10 o 
   2  10  14      220.33      228.71     15.32 o 
   3  10  14      114.15       88.47      6.93 o 
   4  10  14       52.57       58.98      4.57 o 
   5  10  14        0.14       -0.47      4.89 o 
   6  10  14       12.71        5.30      4.02 o 
  -1  -2  15       29.74       45.73      5.91 o 
   0  -2  15        4.35        7.40      3.73 o 
   1  -2  15       14.44       30.81      3.79 o 
   2  -2  15        1.06        2.87      3.66 o 
   3  -2  15       34.02       30.62      4.05 o 
   4  -2  15        9.75       25.27      6.88 o 
  -2  -1  15       63.19       51.02      7.46 o 
  -1  -1  15        7.37        8.82      4.46 o 
   0  -1  15        6.03        1.72      4.21 o 
   1  -1  15       36.91       32.68      4.22 o 
   2  -1  15      146.32      129.44      9.19 o 
   3  -1  15       34.24       39.83      3.96 o 
   4  -1  15      170.23      153.18      9.36 o 
   5  -1  15       61.70       57.36      8.70 o 
   6  -1  15       15.18       23.25      5.69 o 
  -2   0  15        0.14        3.95      6.08 o 
  -1   0  15       10.07       10.24      4.06 o 
   0   0  15       47.57       43.14      7.52 o 
   1   0  15      227.23      210.78     12.38 o 
   2   0  15       62.21       52.91      4.22 o 
   3   0  15      220.98      215.18     10.70 o 
   4   0  15      200.78      184.38     11.98 o 
   5   0  15        0.96        4.02      3.28 o 
   6   0  15        0.35        5.54      3.81 o 
   7   0  15        3.72        0.86      4.70 o 
  -3   1  15       53.60       63.05      5.71 o 
  -2   1  15       20.77       23.30      3.76 o 
  -1   1  15       87.44       82.48      6.65 o 
   0   1  15       38.90       35.33      4.19 o 
   1   1  15        5.65       10.15      3.06 o 
   2   1  15       24.85       28.46      3.40 o 
   3   1  15      170.97      178.59     12.14 o 
   4   1  15       11.84       11.07      3.68 o 
   5   1  15       88.78      110.40      6.69 o 
   6   1  15       99.36      102.57      8.74 o 
   7   1  15       51.29       44.75      5.16 o 
  -3   2  15       16.00       28.18      3.76 o 
  -2   2  15      267.45      274.18     13.51 o 
  -1   2  15       43.32       60.59      6.06 o 
   0   2  15      220.72      233.30     24.46 o 
   1   2  15      149.90      164.67     12.51 o 
   2   2  15       33.05       37.79      4.46 o 
   3   2  15       10.51       15.79      6.59 o 
   4   2  15      132.33      147.56      9.31 o 
   5   2  15        0.06        4.17      3.69 o 
   6   2  15      111.80      109.41      6.85 o 
   7   2  15       12.58       22.89      7.58 o 
   8   2  15        0.05        8.54      7.50 o 
  -3   3  15       68.63       75.37      7.48 o 
  -2   3  15      159.06      176.88      9.27 o 
  -1   3  15       60.64       48.19      8.79 o 
   0   3  15       60.39       77.64      5.01 o 
   1   3  15      358.61      354.46     21.91 o 
   2   3  15      114.28      113.28      8.48 o 
   3   3  15       64.98       69.29      4.61 o 
   4   3  15        1.10        6.35      4.90 o 
   5   3  15       45.45       48.77      4.57 o 
   6   3  15       63.81       78.54      7.04 o 
   7   3  15       69.63       76.21      8.24 o 
   8   3  15        2.10        4.64      4.76 o 
  -3   4  15      122.73      138.88      8.55 o 
  -2   4  15      226.34      257.84     15.12 o 
  -1   4  15      117.57      131.52      8.06 o 
   0   4  15        6.94       12.85      3.24 o 
   1   4  15       33.53       44.32      4.76 o 
   2   4  15       29.88       32.77      3.34 o 
   3   4  15       40.37       53.33      4.71 o 
   4   4  15        0.17        6.90      2.87 o 
   5   4  15      125.93      131.78     11.31 o 
   6   4  15        0.18       -0.53      3.39 o 
   7   4  15      288.71      290.44     19.34 o 
   8   4  15      168.44      149.26     11.39 o 
  -2   5  15       40.67       47.23      4.33 o 
  -1   5  15       57.97       73.51      5.93 o 
   0   5  15      124.85      118.00     11.68 o 
   1   5  15        7.93        9.48      3.38 o 
   2   5  15       27.24       26.71      3.95 o 
   3   5  15        8.49        9.06      2.41 o 
   4   5  15        2.40       -0.05      3.16 o 
   5   5  15        3.08        7.96      3.31 o 
   6   5  15       33.98       42.69      3.90 o 
   7   5  15       74.42       54.83      8.08 o 
   8   5  15        1.88        9.54      4.44 o 
  -2   6  15        0.60        6.29      6.31 o 
  -1   6  15       18.42       18.06      3.77 o 
   0   6  15        1.83       14.85      4.65 o 
   1   6  15        3.38        4.04      3.39 o 
   2   6  15       64.27       51.29      7.48 o 
   3   6  15      299.69      285.05     13.35 o 
   4   6  15      339.74      333.38     15.95 o 
   5   6  15      119.14      109.65      6.06 o 
   6   6  15      301.98      317.31     19.13 o 
   7   6  15       69.97       89.93      6.53 o 
   8   6  15       50.91       46.70      4.11 o 
  -1   7  15       48.47       56.38      5.30 o 
   0   7  15       55.63       50.77      4.76 o 
   1   7  15      214.36      192.09     17.62 o 
   2   7  15      120.43      113.83      7.31 o 
   3   7  15      105.84      105.60      6.33 o 
   4   7  15      214.32      204.73     10.66 o 
   5   7  15      493.72      482.52     21.40 o 
   6   7  15       96.85       95.11      6.86 o 
   7   7  15      153.61      136.80      8.46 o 
   8   7  15        0.70        3.72      3.99 o 
   0   8  15      162.25      167.23     11.55 o 
   1   8  15      238.77      257.77     21.84 o 
   2   8  15      161.05      124.15     12.52 o 
   3   8  15       71.28       58.24      8.05 o 
   4   8  15        2.45        2.44      2.87 o 
   5   8  15       33.91       39.30      3.24 o 
   6   8  15       21.04       25.85      6.09 o 
   7   8  15        2.84       -3.35      3.35 o 
   1   9  15        2.32       10.57      4.58 o 
   2   9  15       54.55       64.85      4.76 o 
   3   9  15      127.61      119.29      8.78 o 
   4   9  15       40.07       51.42      3.63 o 
   5   9  15        0.10        0.74      3.43 o 
   6   9  15       30.08       26.26      4.67 o 
   7   9  15        5.05       -4.25      4.25 o 
   4  10  15        0.14        1.77      4.29 o 
   1  -1  16      113.69      110.98     10.65 o 
   2  -1  16       48.23       49.86      5.60 o 
   3  -1  16       42.62       47.29      4.41 o 
   4  -1  16       79.03       77.55      4.85 o 
  -1   0  16       20.68       35.06     11.20 o 
   0   0  16      113.51       78.54      6.33 o 
   1   0  16      104.21       97.46      9.31 o 
   2   0  16       21.86       26.33      3.76 o 
   3   0  16      222.27      216.25     13.16 o 
   4   0  16      201.85      203.49     10.05 o 
   5   0  16       66.35       70.54      5.91 o 
  -1   1  16        2.66        4.44      5.13 o 
   0   1  16       52.40       77.56      7.14 o 
   1   1  16       73.80       59.75     13.39 o 
   2   1  16      145.60      147.47     11.47 o 
   3   1  16      265.95      276.86     17.78 o 
   4   1  16       15.14       13.81      4.77 o 
   5   1  16        1.35       -3.63      3.92 o 
   6   1  16       11.80       12.18      4.13 o 
  -1   2  16        6.45        7.96      3.88 o 
   0   2  16      205.50      205.06     15.48 o 
   1   2  16       27.35       53.95      6.73 o 
   2   2  16        0.13        9.90      4.34 o 
   3   2  16       26.31       35.79      5.12 o 
   4   2  16       22.80       21.23      3.81 o 
   5   2  16       98.23       84.62      7.88 o 
   6   2  16       19.23       28.44      4.18 o 
   7   2  16        2.64        5.36      5.83 o 
  -1   3  16       17.00       28.00      4.99 o 
   0   3  16       35.85       40.12      5.67 o 
   1   3  16       28.27       15.37      6.03 o 
   2   3  16       26.18       27.97      5.11 o 
   3   3  16        1.02        2.36      3.80 o 
   4   3  16        0.37       -2.42      3.51 o 
   5   3  16       43.42       54.66      7.65 o 
   6   3  16        1.55        0.50      4.41 o 
   7   3  16      140.67      122.64      9.04 o 
  -1   4  16       11.91       11.29      4.06 o 
   0   4  16        7.63        6.90      3.67 o 
   1   4  16        3.41        3.56      3.78 o 
   2   4  16      118.14      117.50     13.29 o 
   3   4  16       58.30       69.26      5.61 o 
   4   4  16      147.77      124.12      8.68 o 
   5   4  16       10.14       11.36      3.39 o 
   6   4  16      153.36      141.30      8.01 o 
   7   4  16      160.25      147.60     10.69 o 
  -1   5  16        2.53        3.59      4.01 o 
   0   5  16       14.26        9.76      3.85 o 
   1   5  16       82.39       80.06      8.70 o 
   2   5  16       47.93       30.38      4.20 o 
   3   5  16       12.27       11.45      3.21 o 
   4   5  16       12.75        2.17      3.84 o 
   5   5  16        0.22       -0.28      4.83 o 
   6   5  16       69.36       68.95      5.15 o 
   7   5  16        0.25       -0.70      4.56 o 
   8   5  16        6.59       16.65      4.78 o 
  -1   6  16       45.22       43.86      4.84 o 
   0   6  16       49.40       83.51      6.92 o 
   1   6  16       96.24       89.81      8.18 o 
   2   6  16        6.17        8.79      3.64 o 
   3   6  16       61.55       68.78      4.62 o 
   4   6  16       78.30       82.33      4.74 o 
   5   6  16       81.87      101.30      9.65 o 
   6   6  16      121.36      107.38      7.22 o 
   7   6  16       22.37       23.43      4.00 o 
   0   7  16       70.71       92.30     10.18 o 
   1   7  16      177.33      198.29     13.64 o 
   2   7  16      111.55      133.61     11.41 o 
   3   7  16      157.61      138.73      8.95 o 
   4   7  16       53.00       60.63      3.98 o 
   5   7  16       34.74       39.71      3.11 o 
   6   7  16       37.39       42.68      5.50 o 
   7   7  16       80.24       80.44      6.06 o 
   1   8  16       85.26       93.76      7.05 o 
   2   8  16      100.51       97.82      8.05 o 
   3   8  16       96.30       95.93      7.72 o 
   4   8  16        0.07        3.44      3.13 o 
   5   8  16       23.64       27.73      4.17 o 
   6   8  16        0.38        3.46      3.90 o 
   3   9  16        5.61        9.61      4.02 o 
   4   9  16        0.79       -3.55      3.55 o 
   1   1  17       26.16       41.68      4.59 o 
   2   1  17       11.11       13.16      6.48 o 
   3   1  17       25.14       30.49      5.51 o 
   4   1  17       26.54       33.52      4.67 o 
   1   2  17       12.85       16.37      6.03 o 
   2   2  17        1.34        0.48     14.64 o 
   3   2  17        0.16        1.95      4.45 o 
   4   2  17       74.52       40.81      6.23 o 
   5   2  17      110.21       85.39      4.96 o 
   0   3  17       44.73       38.86      6.47 o 
   1   3  17        0.28        2.99      5.89 o 
   2   3  17        4.13        5.43      5.39 o 
   3   3  17       20.26       26.85      4.48 o 
   4   3  17       28.47       36.90      4.51 o 
   5   3  17       90.69       72.18      5.74 o 
   6   3  17       26.45       35.08      8.91 o 
   0   4  17       21.81       31.98      6.32 o 
   1   4  17       21.39       33.55      6.51 o 
   2   4  17      110.41       44.35      8.02 o 
   3   4  17      142.74      147.65     10.25 o 
   4   4  17       96.72       81.70     13.83 o 
   5   4  17       21.06       21.30      5.27 o 
   6   4  17      144.12      145.37     16.21 o 
   1   5  17       96.41       85.33      8.12 o 
   2   5  17       26.63       33.11      6.99 o 
   3   5  17       45.27       43.39      8.13 o 
   4   5  17      182.79      179.47     10.47 o 
   5   5  17       17.52       35.92      6.47 o 
   6   5  17       51.27       34.45      5.59 o 
   1   6  17       85.24       80.32      6.11 o 
   2   6  17       14.02       28.76      4.79 o 
   3   6  17       88.97       78.32     16.33 o 
   4   6  17        0.51        4.73      3.76 o 
   5   6  17        1.24        0.79      3.96 o 
   6   6  17        0.03        6.74      4.05 o 
   2   7  17       27.56       38.73      7.66 o 
   3   7  17       41.72       55.88      6.20 o 
   4   7  17        0.77        4.74      3.44 o 
   5   7  17       10.63       13.03      7.53 o 
                                                 
